# Supplementary material for: Differential distribution of eicosanoids and polyunsaturated fatty acids in the Penaeus monodon male reproductive tract and their effects on total sperm counts
Source: PLoS One. 2022 Sep 22;17(9):e0275134. doi: 10.1371/journal.pone.0275134 (PMC9499254; doi:10.1371/journal.pone.0275134)
Supplement: S1 File — (XLSX) [file pone.0275134.s004.xlsx]

## Sheet: Summary
S1 Data. Body length, body weight, spermatophore weight, and total sperm count of wild-caught and domesticated shrimp
Wild-caught shrimp
Shrimp No.	Body length (cm)	Body weight (g)	Spermatophore weight (g)	Sperm count		Total sperm	Total sperm count/ body weight	Total sperm/ spermatophore weight	spermatophore weight /body weight
				Spermatophore 1	Spermatophore 2
Wild-caught 1	23.5	84.01	0.24	134437500	86718750	221156250	2.6325e+06	921484375	2.8568
Wild-caught 2	25	89.18	0.19	109125000	119531250	228656250	2.56399e+06	1.20345e+09	2.13052
Wild-caught 3	22.5	81.86	0.257	100781250	76562500	177343750	2.16643e+06	6.90054e+08	3.13951
Wild-caught 4	25	74.24	0.242	83437500	26943750	110381250	1.48682e+06	4.56121e+08	3.2597
Wild-caught 5	21.5	82.92	0.242	100781250	76562500	177343750	2.13873e+06	7.32825e+08	2.91848
Wild-caught 6	23.2	102.16	0.323	133312500	131906250	265218750	2.59611e+06	8.21111e+08	3.16171
Wild-caught 7	25	88.1	0.263	76093750	57343750	133437500	1.51461e+06	5.07367e+08	2.98524
Wild-caught 8	22.3	87.71	0.256	73906250	49950000	123856250	1.41211e+06	4.83813e+08	2.91871
Wild-caught 9	22	100.96	0.308	92343750	102968750	195312500	1.93455e+06	6.34131e+08	3.05071
Wild-caught 10	22	77.36	0.208	65468750	63750000	129218750	1.67036e+06	6.21244e+08	2.68873
Domesticated shrimp
Shrimp No.	Body length (cm)	Body weight (g)	Spermatophore weight (g)	Sperm count		Total sperm	Total sperm count/ body weight	Total sperm/ spermatophore weight	spermatophore weight /body weight
				Spermatophore 1	Spermatophore 2
Domesicated 1	20	80.13	0.107	48825000	90900000	139725000	1.74373e+06	1.30584e+09	1.33533
Domesicated 2	20	61.73	0.109	29700000	34050000	63750000	1.03272e+06	5.84862e+08	1.76575
Domesicated 3	18.5	54.96	0.068	31800000	38650000	70450000	1.28184e+06	1.03603e+09	1.23726
Domesicated 4	20.5	64.85	0.098	11875000	15750000	27625000	425983	2.81888e+08	1.51118
Domesicated 5	20	68.51	0.12	6945000	9325000	16270000	237484	1.35583e+08	1.75157
Domesicated 6	19	67.93	0.076	39900000	40650000	80550000	1.18578e+06	1.05987e+09	1.1188
Domesicated 7	19.5	68.6	0.079	31450000	47000000	78450000	1.14359e+06	9.93038e+08	1.1516
Domesicated 8	19	56.55	0.071	51800000	39350000	91150000	1.61185e+06	1.2838e+09	1.25553
Domesicated 9	20	72.45	0.111	17175000	12000000	29175000	402692	2.62838e+08	1.53209
Domesicated 10	19.5	72.52	0.081	46250000	35950000	82200000	1.13348e+06	1.01481e+09	1.11693

## Sheet: Sperm count wild shrimp
S1 Data. Total sperm count in wild-caught shrimp
Shrimp number	Spermatophore weight (g)	Spermotophore 1		Spermotophore 2		Total sperm Count
		Replicate	Sperm per replicate	Replicate	Sperm per replicate
Wild 1	0.24	1	124875000	1	94375000
		2	141750000	2	8.25e+07
		3	136125000	3	8.625e+07
		4	135000000	4	83750000
		AVE	134437500	AVE	86718750	221156250
Wild 2	0.19	1	119250000	1	117000000
		2	97875000	2	104625000
		3	110250000	3	127125000
		4	109125000	4	129375000
		AVE	109125000	AVE	119531250	228656250
Wild 3	0.257	1	105000000	1	85000000
		2	98750000	2	7.6875e+07
		3	103750000	3	71875000
		4	95625000	4	72500000
		AVE	100781250	AVE	76562500	177343750
Wild 4	0.242	1	8.8125e+07	1	27000000
		2	8.25e+07	2	26100000
		3	81875000	3	31050000
		4	81250000	4	23625000
		AVE	83437500	AVE	26943750	110381250
Wild 5	0.226	1	22275000	1	26550000
		2	19125000	2	25650000
		3	22725000	3	26325000
		4	20700000	4	29925000
		AVE	21206250	AVE	27112500	48318750
Wild 6	0.323	1	117000000	1	132750000
		2	140625000	2	129375000
		3	141750000	3	128250000
		4	133875000	4	137250000
		AVE	133312500	AVE	131906250	265218750
Wild 7	0.263	1	79375000	1	6e+07
		2	70625000	2	64375000
		3	83750000	3	4.6875e+07
		4	70625000	4	5.8125e+07
		AVE	76093750	AVE	57343750	133437500
Wild 8	0.256	1	83125000	1	50400000
		2	7.6875e+07	2	46575000
		3	70000000	3	47700000
		4	6.5625e+07	4	55125000
		AVE	73906250	AVE	49950000	123856250
Wild 9	0.308	1	98125000	1	107500000
		2	86875000	2	96250000
		3	8.625e+07	3	111250000
		4	98125000	4	96875000
		AVE	92343750	AVE	102968750	195312500
Wild 10	0.208	1	61875000	1	61250000
		2	59375000	2	6e+07
		3	65000000	3	68125000
		4	75625000	4	6.5625e+07
		AVE	65468750	AVE	63750000	129218750

## Sheet: Sperm count domesticated
S1 Data. Total sperm count in domesticated shrimp
Shrimp No.	Spermatophore weight (g)	Spermotophore 1		Spermotophore 2		Total Sperm count
		Replicate	Sperm per replicate	Replicate	Sperm per replicate
Domesicated 1	0.107	1	49200000	1	92100000
		2	47100000	2	91500000
		3	50100000	3	90000000
		4	48900000	4	90000000
		AVE	48825000	AVE	90900000	139725000
Domesicated 2	0.109	1	27000000	1	33800000
		2	31600000	2	34800000
		3	27200000	3	31800000
		4	33000000	4	35800000
		AVE	29700000	AVE	34050000	63750000
Domesicated 3	0.068	1	34600000	1	38400000
		2	31200000	2	38000000
		3	29600000	3	36600000
		4	31800000	4	41600000
		AVE	31800000	Ave	38650000	70450000
Domesicated 4	0.098	1	11500000	1	15800000
		2	11600000	2	15300000
		3	12700000	3	15700000
		4	11700000	4	16200000
		Ave	11875000	Ave	15750000	27625000
Domesicated 5	0.12	1	6540000	1	9200000
		2	6800000	2	9500000
		3	7840000	3	9100000
		4	6600000	4	9500000
		Ave	6945000	Ave	9325000	16270000
Domesicated 6	0.076	1	41800000	1	37200000
		2	40400000	2	39000000
		3	37800000	3	42600000
		4	39600000	4	43800000
		Ave	39900000	Ave	40650000	80550000
Domesicated 7	0.079	1	32400000	1	47000000
		2	30400000	2	48400000
		3	31200000	3	46200000
		4	31800000	4	46400000
		Ave	31450000	Ave	47000000	78450000
Domesicated 8	0.071	1	56000000	1	40400000
		2	50400000	2	36400000
		3	49600000	3	38800000
		4	51200000	4	41800000
		Ave	51800000	Ave	39350000	91150000
Domesicated 9	0.111	1	17200000	1	12800000
		2	17500000	2	12300000
		3	16400000	3	11600000
		4	17600000	4	11300000
		Ave	17175000	Ave	12000000	29175000
Domesicated 10	0.081	1	47800000	1	34400000
		2	42400000	2	36200000
		3	49400000	3	36600000
		4	45400000	4	36600000
		Ave	46250000	Ave	35950000	82200000
