# Supplementary material for: Differential distribution of eicosanoids and polyunsaturated fatty acids in the Penaeus monodon male reproductive tract and their effects on total sperm counts
Source: PLoS One. 2022 Sep 22;17(9):e0275134. doi: 10.1371/journal.pone.0275134 (PMC9499254; doi:10.1371/journal.pone.0275134)
Supplement: S2 File — (XLSX) [file pone.0275134.s005.xlsx]

## Sheet: Wild Testis
S2 data. UHPLC-HRMS/MS analysis of testes and vas deferens of wild-caught and domesticated shrimp
Organ: Testes of wild-caught shrimp (N = 6)
Extraction method: Ethyl acetate extraction
ISTD: Internal standard (12(S)-HETE-d8)
ND = Not detected
Samples with AUC below the limit of quantification are in red
Section 1: AUC ratio of each metabolite
Testis sample	Replicate	ISTD	PGE1	PGE2	PGD2	PGF2α	15d-PGJ2	Resolvin D2	(±)5-HETE	(±)8-HETE	(±)9-HETE	(±)11-HETE	12(R)-HETE	(±)5-HEPE	(±)8-HEPE	(±)9-HEPE	(±)12-HEPE	(±)15-HEPE	(±)18-HEPE	ARA	DHA	EPA
AH1	1	419748	ND	21428.7	ND	104214	2695.6	ND	ND	57436	ND	ND	9034.84	ND	205316	ND	6897.51	ND	ND	122716	187160	350598
	2	247343	ND	23072.5	ND	114282	3071.39	ND	ND	7990.33	ND	ND	9143.78	ND	242816	ND	7966.48	ND	ND	142874	217313	418691
	3	242768	ND	22060.8	ND	110884	2109.61	ND	ND	64218.4	ND	1336.44	9217.56	ND	248137	ND	8034.18	ND	ND	125149	207672	347961
Testis sample	Replicate	ISTD	PGE1	PGE2	PGD2	PGF2α	15d-PGJ2	Resolvin D2	(±)5-HETE	(±)8-HETE	(±)9-HETE	(±)11-HETE	12(R)-HETE	(±)5-HEPE	(±)8-HEPE	(±)9-HEPE	(±)12-HEPE	(±)15-HEPE	(±)18-HEPE	ARA	DHA	EPA
AH2	1	390822	ND	16489.4	ND	122617	5915.91	ND	ND	91702.7	ND	ND	21087.8	ND	260929	ND	16706.8	ND	ND	212765	358737	546111
	2	259692	ND	17347.9	ND	135743	2723.76	ND	ND	92785.6	ND	ND	20449.1	ND	275532	ND	17305.6	ND	ND	197658	326815	552765
	3	285449	ND	15999.9	ND	131329	2262.08	ND	ND	90158.3	ND	ND	21610.6	ND	281868	ND	16585.8	ND	ND	182548	307716	521460
Testis sample	Replicate	ISTD	PGE1	PGE2	PGD2	PGF2α	15d-PGJ2	Resolvin D2	(±)5-HETE	(±)8-HETE	(±)9-HETE	(±)11-HETE	12(R)-HETE	(±)5-HEPE	(±)8-HEPE	(±)9-HEPE	(±)12-HEPE	(±)15-HEPE	(±)18-HEPE	ARA	DHA	EPA
AH3	1	314307	ND	ND	ND	5426.71	ND	ND	ND	6346.58	ND	ND	3807.97	ND	220304	ND	2243.8	ND	ND	143733	239406	412254
	2	266109	ND	ND	ND	7304.44	1606.41	ND	ND	6433.14	ND	ND	4597.28	ND	227294	ND	2958.45	ND	ND	129310	227606	384536
	3	244950	ND	1338.44	ND	20376.6	ND	ND	ND	7692.62	ND	ND	4284.42	ND	231755	ND	3305.08	ND	ND	128086	208570	384967
Testis sample	Replicate	ISTD	PGE1	PGE2	PGD2	PGF2α	15d-PGJ2	Resolvin D2	(±)5-HETE	(±)8-HETE	(±)9-HETE	(±)11-HETE	12(R)-HETE	(±)5-HEPE	(±)8-HEPE	(±)9-HEPE	(±)12-HEPE	(±)15-HEPE	(±)18-HEPE	ARA	DHA	EPA
AH4	1	273968	ND	ND	ND	19358.9	1788.63	ND	ND	10501.2	ND	ND	5346.32	ND	132008	ND	6080.46	ND	ND	107209	186030	336941
	2	254053	ND	1654.96	ND	20158.3	1077	ND	ND	12208.7	ND	ND	5795.66	ND	132442	ND	5823.43	ND	ND	97282.2	156537	287092
	3	262728	ND	ND	ND	18617.3	ND	ND	ND	11396.9	ND	ND	5466.56	ND	127552	ND	4660.7	ND	ND	85790.5	166558	287188
Testis sample	Replicate	ISTD	PGE1	PGE2	PGD2	PGF2α	15d-PGJ2	Resolvin D2	(±)5-HETE	(±)8-HETE	(±)9-HETE	(±)11-HETE	12(R)-HETE	(±)5-HEPE	(±)8-HEPE	(±)9-HEPE	(±)12-HEPE	(±)15-HEPE	(±)18-HEPE	ARA	DHA	EPA
AH5	1	263514	ND	20129.8	ND	220060	5694.35	ND	ND	207744	ND	2946.29	31067.7	ND	371228	ND	34362.3	ND	ND	263259	346210	756163
	2	257135	ND	20811	ND	232510	5325.48	ND	ND	197004	ND	1741.33	32462.1	ND	366857	ND	33659.7	ND	1375.78	242978	305244	701258
	3	250680	ND	24655.9	ND	214881	4508.75	ND	ND	191057	ND	2877.97	30505.1	ND	380373	ND	32212.5	ND	1630.25	249822	310785	700198
Testis sample	Replicate	ISTD	PGE1	PGE2	PGD2	PGF2α	15d-PGJ2	Resolvin D2	(±)5-HETE	(±)8-HETE	(±)9-HETE	(±)11-HETE	12(R)-HETE	(±)5-HEPE	(±)8-HEPE	(±)9-HEPE	(±)12-HEPE	(±)15-HEPE	(±)18-HEPE	ARA	DHA	EPA
AH6	1	258651	ND	31889.3	ND	205272	4937.23	ND	ND	218228	ND	3244.98	23780	ND	391191	ND	24042.8	ND	1678.59	383617	630544	1.15881e+06
	2	262982	ND	26820.4	ND	197540	4417.18	ND	ND	210542	ND	3591	21986.8	ND	387995	ND	25049.5	ND	2345.56	347065	562975	1.11472e+06
	3	267373	ND	26780.7	ND	209958	6822.96	ND	ND	213626	ND	3388.16	19741.7	ND	385146	ND	22675	ND	1917.77	360153	556910	1.09902e+06
Section 2: Calculating to pg per recovery
AUC ratio of metabolite of interest/AUC ratio of internal standard
The number in bold (pg/recovery) was calculated by multiplying the percent recovery of internal standard from each prostaglandin group (PGE2-d4, 5(S)-HETE-d8, EPA-d5) from S1 Table
ND indicates that the metabolites were not detectable
Metabolites with signals from only 1 out of 3 injection in the technical replicates were considered not detectable and were not used in subsequent analysis
Testis sample	Replicate		PGE1	PGE2	PGD2	PGF2α	15d-PGJ2	Resolvin D2	(±)5-HETE	(±)8-HETE	(±)9-HETE	(±)11-HETE	12(R)-HETE	(±)5-HEPE	(±)8-HEPE	(±)9-HEPE	(±)12-HEPE	(±)15-HEPE	(±)18-HEPE	ARA	DHA	EPA
AH1	1		ND	0.0510513	ND	0.248278	0.00642195	ND	ND	0.136835	ND	ND	0.0215245	ND	0.489142	ND	0.0164325	ND	ND	0.292356	0.445886	0.835259
	2		ND	0.0932814	ND	0.462037	0.0124175	ND	ND	0.0323046	ND	ND	0.036968	ND	0.981698	ND	0.0322082	ND	ND	0.577635	0.878589	1.69275
	3		ND	0.090872	ND	0.456751	0.00868983	ND	ND	0.264526	ND	0.00550503	0.0379687	ND	1.02212	ND	0.0330941	ND	ND	0.515511	0.855436	1.43331
	Average AUC			0.0784016		0.389022	0.00917643			0.144555		ND	0.0321537		0.830986		0.0272449			0.461834	0.726637	1.32044
	Amount (pg)			194.754		37.4011	0.532458			80.9751			5.23075		415.643		4.39547			419.667	426.957	550.558
	pg/recovery			180.161		34.5986	0.49256			154.533			9.98234		793.212		8.38831			605.58	616.1	794.456
Testis sample	Replicate		PGE1	PGE2	PGD2	PGF2α	15d-PGJ2	Resolvin D2	(±)5-HETE	(±)8-HETE	(±)9-HETE	(±)11-HETE	12(R)-HETE	(±)5-HEPE	(±)8-HEPE	(±)9-HEPE	(±)12-HEPE	(±)15-HEPE	(±)18-HEPE	ARA	DHA	EPA
AH2	1		ND	0.0421917	ND	0.313743	0.0151371	ND	ND	0.234641	ND	ND	0.0539576	ND	0.667643	ND	0.0427479	ND	ND	0.544405	0.917906	1.39734
	2		ND	0.0443882	ND	0.347327	0.00696932	ND	ND	0.237412	ND	ND	0.0523234	ND	0.705006	ND	0.0442801	ND	ND	0.50575	0.836226	1.41437
	3		ND	0.0409391	ND	0.336034	0.005788	ND	ND	0.230689	ND	ND	0.0552953	ND	0.72122	ND	0.0424384	ND	ND	0.467088	0.787358	1.33427
	Average AUC			0.0425064		0.332368	0.00929815			0.234247			0.0538588		0.697956		0.0431555			0.505748	0.847163	1.38199
	Amount (pg)			105.016		31.9536	0.538764			130.804			8.676		349.128		6.96169			459.589	497.855	576.205
	pg/recovery			97.147		29.5593	0.498394			249.626			16.5572		666.275		13.2857			663.188	718.405	831.464
Testis sample	Replicate		PGE1	PGE2	PGD2	PGF2α	15d-PGJ2	Resolvin D2	(±)5-HETE	(±)8-HETE	(±)9-HETE	(±)11-HETE	12(R)-HETE	(±)5-HEPE	(±)8-HEPE	(±)9-HEPE	(±)12-HEPE	(±)15-HEPE	(±)18-HEPE	ARA	DHA	EPA
AH3	1		ND	ND	ND	0.0172657	ND	ND	ND	0.0201923	ND	ND	0.0121155	ND	0.70092	ND	0.00713887	ND	ND	0.457301	0.761696	1.31163
	2		ND	ND	ND	0.027449	0.00603665	ND	ND	0.0241748	ND	ND	0.0172759	ND	0.854137	ND	0.0111174	ND	ND	0.485929	0.855308	1.44503
	3		ND	0.00546415	ND	0.083187	ND	ND	ND	0.0314049	ND	ND	0.017491	ND	0.946132	ND	0.0134929	ND	ND	0.522906	0.851481	1.57162
	Average AUC					0.0426339				0.0252573			0.0156275		0.83373		0.0105831			0.488712	0.822828	1.44276
	Amount (pg)					4.0946				14.6985			2.60753		417.015		1.70807			444.102	483.54	601.524
	pg/recovery					3.78779				28.0506			4.97621		795.83		3.25968			640.84	697.749	868
Testis sample	Replicate		PGE1	PGE2	PGD2	PGF2α	15d-PGJ2	Resolvin D2	(±)5-HETE	(±)8-HETE	(±)9-HETE	(±)11-HETE	12(R)-HETE	(±)5-HEPE	(±)8-HEPE	(±)9-HEPE	(±)12-HEPE	(±)15-HEPE	(±)18-HEPE	ARA	DHA	EPA
AH4	1		ND	ND	ND	0.070661	0.00652862	ND	ND	0.0383299	ND	ND	0.0195144	ND	0.481838	ND	0.022194	ND	ND	0.391318	0.67902	1.22985
	2		ND	0.00651422	ND	0.0793467	0.00423928	ND	ND	0.0480555	ND	ND	0.0228128	ND	0.521314	ND	0.0229221	ND	ND	0.382921	0.616158	1.13005
	3		ND	ND	ND	0.0708614	ND	ND	ND	0.0433793	ND	ND	0.0208069	ND	0.48549	ND	0.0177396	ND	ND	0.326538	0.633956	1.0931
	Average AUC					0.073623	0.00538395			0.0432549			0.0210447		0.496214		0.0209519			0.366925	0.643045	1.151
	Amount (pg)					7.07433	0.335956			24.6972			3.46741		248.257		3.38047			333.387	377.785	479.958
	pg/recovery					4.79616	0.227767			35.897			5.03984		360.839		4.91348			432.408	489.994	622.514
Testis sample	Replicate		PGE1	PGE2	PGD2	PGF2α	15d-PGJ2	Resolvin D2	(±)5-HETE	(±)8-HETE	(±)9-HETE	(±)11-HETE	12(R)-HETE	(±)5-HEPE	(±)8-HEPE	(±)9-HEPE	(±)12-HEPE	(±)15-HEPE	(±)18-HEPE	ARA	DHA	EPA
AH5	1		ND	0.07639	ND	0.835098	0.0216093	ND	ND	0.78836	ND	0.0111808	0.117898	ND	1.40876	ND	0.1304	ND	ND	0.999034	1.31382	2.86954
	2		ND	0.0809338	ND	0.904231	0.0207108	ND	ND	0.766149	ND	0.00677202	0.126245	ND	1.42671	ND	0.130903	ND	0.00535042	0.944941	1.1871	2.72719
	3		ND	0.0983558	ND	0.857192	0.017986	ND	ND	0.762154	ND	0.0114806	0.121689	ND	1.51736	ND	0.1285	ND	0.00650331	0.996577	1.23977	2.79319
	Average AUC			0.0852266		0.865507	0.020102			0.772221		0.00981115	0.121944		1.45094		0.129934		0.00592686	0.980184	1.24689	2.79664
	Amount (pg)			211.816		83.217	1.09855			429.678		2.85186	19.4832		725.622		20.9583		1.44908	890.894	732.991	1165.64
	pg/recovery			195.945		76.9815	1.01624			819.997		5.44249	37.1817		1384.78		39.9967		2.76541	1285.56	1057.71	1682.02
Testis sample	Replicate		PGE1	PGE2	PGD2	PGF2α	15d-PGJ2	Resolvin D2	(±)5-HETE	(±)8-HETE	(±)9-HETE	(±)11-HETE	12(R)-HETE	(±)5-HEPE	(±)8-HEPE	(±)9-HEPE	(±)12-HEPE	(±)15-HEPE	(±)18-HEPE	ARA	DHA	EPA
AH6	1		ND	0.123291	ND	0.793626	0.0190884	ND	ND	0.843715	ND	0.0125458	0.0919387	ND	1.51243	ND	0.0929544	ND	0.00648978	1.48314	2.43782	4.4802
	2		ND	0.103693	ND	0.763733	0.0170777	ND	ND	0.814	ND	0.0138836	0.0850055	ND	1.50007	ND	0.0968465	ND	0.00906844	1.34183	2.17658	4.30975
	3		ND	0.10354	ND	0.811741	0.026379	ND	ND	0.825923	ND	0.0130994	0.0763256	ND	1.48905	ND	0.0876664	ND	0.0074145	1.39243	2.15313	4.24904
	Average AUC			0.110175		0.7897	0.0208484			0.827879		0.0131762	0.0844233		1.50052		0.0924891		0.00765757	1.4058	2.25584	4.34633
	Amount (pg)			274.187		75.9279	1.13722			460.599		3.87159	13.5275		750.408		14.9187		1.95811	1277.82	1326.49	1811.35
	pg/recovery			253.642		70.2386	1.05201			879.006		7.38852	25.8158		1432.08		28.4709		3.73685	1843.89	1914.13	2613.77
Section 3: Average levels of PUFAs and eicosanoids in shrimp tissues (pg per gram tissue) from 6 biological replicates
Percent recovery, injection volume, and dilution ratio of the organ extracts were used to calculate the average levels of PUFAs and eicosanoids in shrimp tissue (pg/g tissue)
Samples with the AUC value below the limit of quantification in previous section were converted to ND in this section
If the metabolite were detected in less than three biological replicates, the bar graph were presented as ND
	pg x recovery		PGE1	PGE2	PGD2	PGF2α	15d-PGJ2	Resolvin D2	(±)5-HETE	(±)8-HETE	(±)9-HETE	(±)11-HETE	12(R)-HETE	(±)5-HEPE	(±)8-HEPE	(±)9-HEPE	(±)12-HEPE	(±)15-HEPE	(±)18-HEPE	ARA	DHA	EPA
		AH1	ND	180.161	ND	34.5986	0.49256	ND	ND	154.533	ND	ND	9.98234	ND	793.212	ND	8.38831	ND	ND	605.58	616.1	794.456
		AH2	ND	97.147	ND	29.5593	0.498394	ND	ND	249.626	ND	ND	16.5572	ND	666.275	ND	13.2857	ND	ND	663.188	718.405	831.464
		AH3	ND	ND	ND	3.78779	ND	ND	ND	28.0506	ND	ND	4.97621	ND	795.83	ND	3.25968	ND	ND	640.84	697.749	868
		AH4	ND	ND	ND	4.79616	ND	ND	ND	35.897	ND	ND	5.03984	ND	360.839	ND	4.91348	ND	ND	432.408	489.994	622.514
		AH5	ND	195.945	ND	76.9815	1.01624	ND	ND	819.997	ND	ND	37.1817	ND	1384.78	ND	39.9967	ND	ND	1285.56	1057.71	1682.02
		AH6	ND	253.642	ND	70.2386	1.05201	ND	ND	879.006	ND	7.38852	25.8158	ND	1432.08	ND	28.4709	ND	3.73685	1843.89	1914.13	2613.77
	pg in 5uL injection volume		PGE1	PGE2	PGD2	PGF2α	15d-PGJ2	Resolvin D2	(±)5-HETE	(±)8-HETE	(±)9-HETE	(±)11-HETE	12(R)-HETE	(±)5-HEPE	(±)8-HEPE	(±)9-HEPE	(±)12-HEPE	(±)15-HEPE	(±)18-HEPE	ARA	DHA	EPA
		AH1	ND	9008.04	ND	1729.93	24.628	ND	ND	7726.63	ND	ND	499.117	ND	39660.6	ND	419.415	ND	ND	30279	30805	39722.8
		AH2	ND	4857.35	ND	1477.97	24.9197	ND	ND	12481.3	ND	ND	827.862	ND	33313.8	ND	664.283	ND	ND	33159.4	35920.3	41573.2
		AH3	ND	ND	ND	189.39	ND	ND	ND	1402.53	ND	ND	248.81	ND	39791.5	ND	162.984	ND	ND	32042	34887.5	43400
		AH4	ND	ND	ND	239.808	ND	ND	ND	1794.85	ND	ND	251.992	ND	18041.9	ND	245.674	ND	ND	21620.4	24499.7	31125.7
		AH5	ND	9797.24	ND	3849.08	50.8118	ND	ND	40999.8	ND	ND	1859.08	ND	69238.8	ND	1999.84	ND	ND	64278.1	52885.3	84101.1
		AH6	ND	12682.1	ND	3511.93	52.6005	ND	ND	43950.3	ND	369.426	1290.79	ND	71603.9	ND	1423.54	ND	186.843	92194.6	95706.4	130689
	ng/g tissue		PGE1	PGE2	PGD2	PGF2α	15d-PGJ2	Resolvin D2	(±)5-HETE	(±)8-HETE	(±)9-HETE	(±)11-HETE	12(R)-HETE	(±)5-HEPE	(±)8-HEPE	(±)9-HEPE	(±)12-HEPE	(±)15-HEPE	(±)18-HEPE	ARA	DHA	EPA
		AH1	ND	180.161	ND	34.5986	0.49256	ND	ND	154.533	ND	ND	9.98234	ND	793.212	ND	8.38831	ND	ND	605.58	616.1	794.456
		AH2	ND	97.147	ND	29.5593	0.498394	ND	ND	249.626	ND	ND	16.5572	ND	666.275	ND	13.2857	ND	ND	663.188	718.405	831.464
		AH3	ND	ND	ND	3.78779	ND	ND	ND	28.0506	ND	ND	4.97621	ND	795.83	ND	3.25968	ND	ND	640.84	697.749	868
		AH4	ND	ND	ND	4.79616	ND	ND	ND	35.897	ND	ND	5.03984	ND	360.839	ND	4.91348	ND	ND	432.408	489.994	622.514
		AH5	ND	195.945	ND	76.9815	1.01624	ND	ND	819.997	ND	ND	37.1817	ND	1384.78	ND	39.9967	ND	ND	1285.56	1057.71	1682.02
		AH6	ND	253.642	ND	70.2386	1.05201	ND	ND	879.006	ND	7.38852	25.8158	ND	1432.08	ND	28.4709	ND	3.73685	1843.89	1914.13	2613.77

## Sheet: Wild Vas deferens
S2 data. UHPLC-HRMS/MS analysis of testes and vas deferens of wild-caught and domesticated shrimp
Organ: Vas deferens of wild-caught shrimp (N=6)
Extraction method: Methanol chloroform extraction
ISTD: Internal standard (12(S)-HETE-d8)
ND = Not detected
Samples with AUC below the limit of quantification are in red
Section 1: AUC ratio of each metabolite
Vas deferens samples	Replicate	ISTD	PGE1	PGE2	PGD2	PGF2α	15d-PGJ2	Resolvin D2	(±)5-HETE	(±)8-HETE	(±)9-HETE	(±)11-HETE	12(R)-HETE	(±)5-HEPE	(±)8-HEPE	(±)9-HEPE	(±)12-HEPE	(±)15-HEPE	(±)18-HEPE	ARA	DHA	EPA
AI1	1	251842	ND	3939.5	ND	45920.1	23347.8	ND	ND	258575	ND	ND	65144.7	ND	387528	ND	63115.5	1834.41	3066.82	315222	535545	939950
	2	222222	ND	4732.92	ND	48855.6	22778.5	ND	ND	272719	ND	ND	72574	ND	399246	ND	70285	2512.8	3333.01	269352	490220	829884
	3	193527	ND	2935.42	ND	45493.8	24410.6	ND	ND	260818	ND	ND	66487.4	ND	405614	ND	74349.1	3218.67	2673.36	249203	440161	799234
Vas deferens samples	Replicate	ISTD	PGE1	PGE2	PGD2	PGF2α	15d-PGJ2	Resolvin D2	(±)5-HETE	(±)8-HETE	(±)9-HETE	(±)11-HETE	12(R)-HETE	(±)5-HEPE	(±)8-HEPE	(±)9-HEPE	(±)12-HEPE	(±)15-HEPE	(±)18-HEPE	ARA	DHA	EPA
AI2	1	213305	ND	2931.86	ND	60068	27221.8	ND	ND	160715	ND	ND	92339.8	ND	357897	ND	110979	3180.3	3074.58	293259	491255	1.12683e+06
	2	225397	ND	2635.38	ND	58141	28569.2	ND	ND	167313	ND	ND	94698.6	ND	367801	ND	119370	3152.71	3482.61	287864	425552	988880
	3	215617	ND	3272.86	ND	56916.5	26774.8	ND	ND	148667	ND	ND	89708	ND	357843	ND	115819	2811.67	2883.83	254089	392659	986914
Vas deferens samples	Replicate	ISTD	PGE1	PGE2	PGD2	PGF2α	15d-PGJ2	Resolvin D2	(±)5-HETE	(±)8-HETE	(±)9-HETE	(±)11-HETE	12(R)-HETE	(±)5-HEPE	(±)8-HEPE	(±)9-HEPE	(±)12-HEPE	(±)15-HEPE	(±)18-HEPE	ARA	DHA	EPA
AI3	1	220438	ND	ND	ND	53475.8	21098.4	ND	ND	195570	ND	ND	55784.4	ND	333459	ND	51126.9	2416.48	1598.5	251519	518189	753318
	2	221535	ND	ND	ND	49218.5	19155.7	ND	ND	186524	ND	ND	54608.1	ND	335580	ND	56879.8	2010.82	1225.63	204652	380798	624048
	3	204385	ND	1494.36	ND	48673.1	19349.2	ND	ND	174040	ND	ND	53080.6	ND	339281	ND	56944	2021.09	2705.21	176026	376053	613483
Vas deferens samples	Replicate	ISTD	PGE1	PGE2	PGD2	PGF2α	15d-PGJ2	Resolvin D2	(±)5-HETE	(±)8-HETE	(±)9-HETE	(±)11-HETE	12(R)-HETE	(±)5-HEPE	(±)8-HEPE	(±)9-HEPE	(±)12-HEPE	(±)15-HEPE	(±)18-HEPE	ARA	DHA	EPA
AI4	1	236991	ND	1432.27	ND	38563.9	7998.46	ND	ND	113002	ND	ND	13802	ND	266053	ND	10517.7	ND	ND	151695	252446	444930
	2	234341	ND	1791.13	ND	34714.5	7332.89	ND	ND	112508	ND	ND	14077.4	ND	263075	ND	11835.7	1240.32	1472.05	119371	190650	385142
	3	228568	ND	1796.56	ND	36876.6	7942.62	ND	ND	104738	ND	ND	12870.4	ND	250081	ND	11729.5	1122.84	ND	116581	178352	347510
Vas deferens samples	Replicate	ISTD	PGE1	PGE2	PGD2	PGF2α	15d-PGJ2	Resolvin D2	(±)5-HETE	(±)8-HETE	(±)9-HETE	(±)11-HETE	12(R)-HETE	(±)5-HEPE	(±)8-HEPE	(±)9-HEPE	(±)12-HEPE	(±)15-HEPE	(±)18-HEPE	ARA	DHA	EPA
AI5	1	211030	ND	1714.27	ND	24108.7	9307.65	ND	ND	224176	ND	1603.31	24480.9	ND	359655	ND	31473.1	ND	1434.39	133651	208226	487948
	2	208132	ND	1666.13	ND	21099.9	6843.62	ND	ND	221642	ND	2613.89	24812.6	ND	363871	ND	30887.6	ND	1094.41	123533	176203	423495
	3	192104	ND	1397.77	ND	20564.5	7931.65	ND	ND	209200	ND	2235.95	22567.6	ND	353177	ND	32621.9	1172.16	ND	110170	168871	388946
Vas deferens samples	Replicate	ISTD	PGE1	PGE2	PGD2	PGF2α	15d-PGJ2	Resolvin D2	(±)5-HETE	(±)8-HETE	(±)9-HETE	(±)11-HETE	12(R)-HETE	(±)5-HEPE	(±)8-HEPE	(±)9-HEPE	(±)12-HEPE	(±)15-HEPE	(±)18-HEPE	ARA	DHA	EPA
AI6	1	250445	ND	3620.71	ND	27406.4	12847.4	ND	ND	162825	ND	3891.15	21809.6	ND	267652	ND	18839.4	1065.56	1844.06	111554	169594	380738
	2	247526	ND	2532.53	ND	32624.1	20305.8	ND	ND	153312	ND	2316.93	20299.6	ND	267077	ND	19889.1	ND	1194.76	99274.3	153525	353152
	3	236822	ND	1487.43	ND	31181.5	16540.5	ND	ND	148386	ND	2696.52	20386	ND	255806	ND	18669.8	1718.07	1394.89	100862	149674	302379
	%CV	8.01441
Section 2: Calculating to pg per recovery
AUC ratio of metabolite of interest/AUC ratio of internal standard
The number in bold (pg/recovery) was calculated by multiplying the percent recovery of internal standard from each prostaglandin group (PGE2-d4, 5(S)-HETE-d8, EPA-d5) from S1 Table
ND indicates that the metabolites were not detectable
Metabolites with signals from only 1 out of 3 injection in the technical replicates were considered not detectable and were not used in subsequent analysis
Vas deferens samples	Replicate	ISTD	PGE1	PGE2	PGD2	PGF2α	15d-PGJ2	Resolvin D2	(±)5-HETE	(±)8-HETE	(±)9-HETE	(±)11-HETE	12(R)-HETE	(±)5-HEPE	(±)8-HEPE	(±)9-HEPE	(±)12-HEPE	(±)15-HEPE	(±)18-HEPE	ARA	DHA	EPA
AI1	1	251842	ND	0.0156428	ND	0.182337	0.0927081	ND	ND	1.02674	ND	ND	0.258673	ND	1.53878	ND	0.250616	0.00728398	0.0121776	1.25167	2.12651	3.7323
	2	222222	ND	0.0212981	ND	0.21985	0.102503	ND	ND	1.22724	ND	ND	0.326583	ND	1.79661	ND	0.316282	0.0113076	0.0149986	1.21209	2.20599	3.73448
	3	193527	ND	0.015168	ND	0.235077	0.126135	ND	ND	1.34771	ND	ND	0.343556	ND	2.0959	ND	0.384179	0.0166316	0.0138139	1.28769	2.27441	4.12983
	Average AUC			0.0173696		0.212422	0.107115			1.20056			0.309604		1.81043		0.317026	0.0117411	0.0136633	1.25048	2.20231	3.86554
	Amount (pg)			42.1741		20.4203	5.60702			667.644			49.2705		905.365		51.1343	1.5609	3.72451	1136.62	1295	1611.02
	pg / recovery			28.5926		13.8443	3.80137			970.414			71.6141		1315.94		74.3231	2.26876	5.41353	1474.21	1679.63	2089.51
Vas deferens samples	Replicate	ISTD	PGE1	PGE2	PGD2	PGF2α	15d-PGJ2	Resolvin D2	(±)5-HETE	(±)8-HETE	(±)9-HETE	(±)11-HETE	12(R)-HETE	(±)5-HEPE	(±)8-HEPE	(±)9-HEPE	(±)12-HEPE	(±)15-HEPE	(±)18-HEPE	ARA	DHA	EPA
AI2	1	213305	ND	0.0137449	ND	0.281606	0.127619	ND	ND	0.753452	ND	ND	0.432901	ND	1.67787	ND	0.520286	0.0149096	0.014414	1.37484	2.30307	5.28272
	2	225397	ND	0.012355	ND	0.272573	0.133936	ND	ND	0.784385	ND	ND	0.443959	ND	1.7243	ND	0.55962	0.0147803	0.0163269	1.34954	1.99504	4.63599
	3	215617	ND	0.0153436	ND	0.266832	0.125524	ND	ND	0.696972	ND	ND	0.420562	ND	1.67762	ND	0.542974	0.0131815	0.0135198	1.1912	1.84084	4.62678
	Average AUC			0.0138145		0.27367	0.129026			0.744936			0.432474		1.69326		0.54096	0.0142905	0.0147536	1.30519	2.04632	4.8485
	Amount (pg)			33.2863		26.3096	6.7423			414.52			68.7737		846.78		87.2527	2.01616	4.04517	1186.36	1203.24	2020.58
	pg / recovery			22.567		17.837	4.57105			602.5			99.9617		1230.78		126.821	2.93046	5.8796	1538.73	1560.62	2620.73
Vas deferens samples	Replicate	ISTD	PGE1	PGE2	PGD2	PGF2α	15d-PGJ2	Resolvin D2	(±)5-HETE	(±)8-HETE	(±)9-HETE	(±)11-HETE	12(R)-HETE	(±)5-HEPE	(±)8-HEPE	(±)9-HEPE	(±)12-HEPE	(±)15-HEPE	(±)18-HEPE	ARA	DHA	EPA
AI3	1	220438	ND	ND	ND	0.242589	0.0957114	ND	ND	0.88719	ND	ND	0.253062	ND	1.51271	ND	0.231933	0.0109622	0.00725146	1.141	2.35073	3.41737
	2	221535	ND	ND	ND	0.22217	0.0864679	ND	ND	0.84196	ND	ND	0.246499	ND	1.51479	ND	0.256753	0.00907677	0.00553243	0.923792	1.71891	2.81692
	3	204385	ND	0.00731147	ND	0.238144	0.0946701	ND	ND	0.851531	ND	ND	0.259709	ND	1.66001	ND	0.278611	0.00988862	0.0132358	0.861248	1.83992	3.0016
	Average AUC					0.234301	0.0922832			0.860227			0.25309		1.5625		0.255766	0.00997585	0.00867324	0.975346	1.96985	3.07863
	Amount (pg)					22.5241	4.83851			478.57			40.3		781.402		41.2537	1.24569	2.25684	886.496	1158.26	1283.14
	pg / recovery					15.2706	3.28034			695.596			58.5755		1135.76		59.9617	1.81059	3.28028	1149.8	1502.28	1664.25
Vas deferens samples	Replicate	ISTD	PGE1	PGE2	PGD2	PGF2α	15d-PGJ2	Resolvin D2	(±)5-HETE	(±)8-HETE	(±)9-HETE	(±)11-HETE	12(R)-HETE	(±)5-HEPE	(±)8-HEPE	(±)9-HEPE	(±)12-HEPE	(±)15-HEPE	(±)18-HEPE	ARA	DHA	EPA
AI4	1	236991	ND	0.00604357	ND	0.162723	0.0337501	ND	ND	0.47682	ND	ND	0.0582385	ND	1.12263	ND	0.04438	ND	ND	0.640089	1.06522	1.87741
	2	234341	ND	0.00764327	ND	0.148137	0.0312916	ND	ND	0.480102	ND	ND	0.0600725	ND	1.12262	ND	0.0505063	0.0052928	0.00628166	0.509391	0.813558	1.64351
	3	228568	ND	0.00786007	ND	0.161338	0.0347495	ND	ND	0.458237	ND	ND	0.0563087	ND	1.09412	ND	0.0513173	0.00491251	ND	0.510049	0.780302	1.52038
	Average AUC			0.0071823		0.157399	0.0332637			0.47172			0.0582066		1.11312		0.0487345	0.00510266	ND	0.553176	0.886358	1.68044
	Amount (pg)			16.7058		15.1297	1.7805			262.733			9.36612		556.712		7.86154	0.375475		502.706	520.911	700.556
	pg / recovery			28.9027		26.176	3.08046			539.493			19.2323		1143.15		16.1428	0.770995		724.36	750.592	1009.45
Vas deferens samples	Replicate	ISTD	PGE1	PGE2	PGD2	PGF2α	15d-PGJ2	Resolvin D2	(±)5-HETE	(±)8-HETE	(±)9-HETE	(±)11-HETE	12(R)-HETE	(±)5-HEPE	(±)8-HEPE	(±)9-HEPE	(±)12-HEPE	(±)15-HEPE	(±)18-HEPE	ARA	DHA	EPA
AI5	1	211030	ND	0.00812334	ND	0.114243	0.0441058	ND	ND	1.06229	ND	0.00759755	0.116007	ND	1.70428	ND	0.14914	ND	0.00679707	0.633327	0.98671	2.31222
	2	208132	ND	0.00800518	ND	0.101377	0.0328811	ND	ND	1.06491	ND	0.0125588	0.119215	ND	1.74827	ND	0.148404	ND	0.00525824	0.59353	0.846594	2.03474
	3	192104	ND	0.0072761	ND	0.107049	0.0412884	ND	ND	1.089	ND	0.0116393	0.117476	ND	1.83847	ND	0.169814	0.00610172	ND	0.573494	0.879065	2.02467
	Average AUC			0.00780154		0.107556	0.0394251			1.07207		0.0105985	0.117566		1.76368		0.155786	ND	0.00602765	0.600117	0.904123	2.12388
	Amount (pg)			18.2538		10.3372	2.09975			596.259		3.09047	18.7883		881.988		25.1279		1.47872	545.379	531.361	885.324
	pg / recovery			12.3755		7.00825	1.42356			866.655		4.49196	27.3085		1281.96		36.5231		2.14931	707.366	689.184	1148.28
Vas deferens samples	Replicate	ISTD	PGE1	PGE2	PGD2	PGF2α	15d-PGJ2	Resolvin D2	(±)5-HETE	(±)8-HETE	(±)9-HETE	(±)11-HETE	12(R)-HETE	(±)5-HEPE	(±)8-HEPE	(±)9-HEPE	(±)12-HEPE	(±)15-HEPE	(±)18-HEPE	ARA	DHA	EPA
AI6	1	250445	ND	0.0144571	ND	0.109431	0.051298	ND	ND	0.65014	ND	0.0155369	0.0870835	ND	1.0687	ND	0.0752235	0.00425465	0.00736314	0.445422	0.677168	1.52025
	2	247526	ND	0.0101121	ND	0.130264	0.0810788	ND	ND	0.612157	ND	0.00925125	0.081054	ND	1.06641	ND	0.0794149	ND	0.00477055	0.396391	0.613006	1.4101
	3	236822	ND	0.00593913	ND	0.124504	0.0660442	ND	ND	0.592487	ND	0.0107669	0.0813989	ND	1.0214	ND	0.0745463	0.00686005	0.00556963	0.40273	0.59763	1.20737
	Average AUC			0.0101694		0.1214	0.0661404			0.618261		0.0118517	0.0831788		1.05217		0.0763949	0.00555735	0.0059011	0.414848	0.629268	1.37924
	Amount (pg)			24.1736		11.6682	3.48396			344.145		3.47021	13.33		526.236		12.3229	0.45667	1.4415	376.953	369.681	575.057
	pg / recovery			16.3889		7.91067	2.362			500.211		5.04391	19.3749		764.878		17.9112	0.663764	2.09521	488.914	479.483	745.858
Section 3: Average levels of PUFAs and eicosanoids in shrimp tissues (pg per gram tissue) from 6 biological replicates
Percent recovery, injection volume, and dilution ratio of the organ extracts were used to calculate the average levels of PUFAs and eicosanoids in shrimp tissue (pg/g tissue)
Samples with the AUC value below the limit of quantification in previous section were converted to ND in this section
If the metabolite were detected in less than three biological replicates, the bar graph were presented as ND
	pg x recovery		PGE1	PGE2	PGD2	PGF2α	15d-PGJ2	Resolvin D2	(±)5-HETE	(±)8-HETE	(±)9-HETE	(±)11-HETE	12(R)-HETE	(±)5-HEPE	(±)8-HEPE	(±)9-HEPE	(±)12-HEPE	(±)15-HEPE	(±)18-HEPE	ARA	DHA	EPA
	20-folds	AI1	ND	28.5926	ND	13.8443	3.80137	ND	ND	970.414	ND	ND	71.6141	ND	1315.94	ND	74.3231	2.26876	5.41353	1474.21	1679.63	2089.51
	20-folds	AI2	ND	22.567	ND	17.837	4.57105	ND	ND	602.5	ND	ND	99.9617	ND	1230.78	ND	126.821	2.93046	5.8796	1538.73	1560.62	2620.73
	20-folds	AI3	ND	ND	ND	15.2706	3.28034	ND	ND	695.596	ND	ND	58.5755	ND	1135.76	ND	59.9617	ND	3.28028	1149.8	1502.28	1664.25
		AI4	ND	28.9027	ND	26.176	3.08046	ND	ND	539.493	ND	ND	19.2323	ND	1143.15	ND	16.1428	ND	ND	724.36	750.592	1009.45
		AI5	ND	12.3755	ND	7.00825	1.42356	ND	ND	866.655	ND	ND	27.3085	ND	1281.96	ND	36.5231	ND	2.14931	707.366	689.184	1148.28
		AI6	ND	16.3889	ND	7.91067	2.362	ND	ND	500.211	ND	ND	19.3749	ND	764.878	ND	17.9112	ND	ND	488.914	479.483	745.858
	pg in 5uL		PGE1	PGE2	PGD2	PGF2α	15d-PGJ2	Resolvin D2	(±)5-HETE	(±)8-HETE	(±)9-HETE	(±)11-HETE	12(R)-HETE	(±)5-HEPE	(±)8-HEPE	(±)9-HEPE	(±)12-HEPE	(±)15-HEPE	(±)18-HEPE	ARA	DHA	EPA
		AI1	ND	1429.63	ND	692.215	190.068	ND	ND	48520.7	ND	ND	3580.7	ND	65796.9	ND	3716.16	113.438	270.677	73710.6	83981.7	104476
		AI2	ND	1128.35	ND	891.852	228.553	ND	ND	30125	ND	ND	4998.09	ND	61539.2	ND	6341.04	146.523	293.98	76936.3	78031	131036
		AI3	ND	ND	ND	763.53	164.02	ND	ND	34779.8	ND	ND	2928.78	ND	56788	ND	2998.09	ND	164.014	57490	75114.1	83212.6
		AI4	ND	1445.14	ND	1308.8	154.023	ND	ND	26974.7	ND	ND	961.614	ND	57157.3	ND	807.14	ND	ND	36218	37529.6	50472.4
		AI5	ND	618.774	ND	350.412	71.1778	ND	ND	43332.8	ND	ND	1365.43	ND	64097.9	ND	1826.16	ND	107.465	35368.3	34459.2	57414
		AI6	ND	819.445	ND	395.534	118.1	ND	ND	25010.6	ND	ND	968.747	ND	38243.9	ND	895.559	ND	ND	24445.7	23974.1	37292.9
	ng/g tissue		PGE1	PGE2	PGD2	PGF2α	15d-PGJ2	Resolvin D2	(±)5-HETE	(±)8-HETE	(±)9-HETE	(±)11-HETE	12(R)-HETE	(±)5-HEPE	(±)8-HEPE	(±)9-HEPE	(±)12-HEPE	(±)15-HEPE	(±)18-HEPE	ARA	DHA	EPA
		AI1	ND	28.5926	ND	13.8443	3.80137	ND	ND	970.414	ND	ND	71.6141	ND	1315.94	ND	74.3231	2.26876	5.41353	1474.21	1679.63	2089.51
		AI2	ND	22.567	ND	17.837	4.57105	ND	ND	602.5	ND	ND	99.9617	ND	1230.78	ND	126.821	2.93046	5.8796	1538.73	1560.62	2620.73
		AI3	ND	ND	ND	15.2706	3.28	ND	ND	695.596	ND	ND	58.5755	ND	1135.76	ND	59.9617	ND	3.28028	1149.8	1502.28	1664.25
		AI4	ND	28.9027	ND	26.176	3.08046	ND	ND	539.493	ND	ND	19.2323	ND	1143.15	ND	16.1428	ND	ND	724.36	750.592	1009.45
		AI5	ND	12.3755	ND	7.00825	1.42356	ND	ND	866.655	ND	ND	27.3085	ND	1281.96	ND	36.5231	ND	2.14931	707.366	689.184	1148.28
		AI6	ND	16.3889	ND	7.91067	2.362	ND	ND	500.211	ND	ND	19.3749	ND	764.878	ND	17.9112	ND	ND	488.914	479.483	745.858

## Sheet: Dom Testis
S2 data. UHPLC-HRMS/MS analysis of testes and vas deferens of wild-caught and domesticated shrimp
Organ: Testes of domesticated shrimp (N=10)
Extraction method: Ethyl acetate extraction
ISTD: Internal standard (12(S)-HETE-d8)
ND = Not detected
Samples with AUC below the limit of quantification are in red
Section 1: AUC ratio of each metabolite
Testis sample	Replicate	ISTD	PGE1	PGE2	PGD2	PGF2α	15d-PGJ2	Resolvin D2	(±)5-HETE	(±)8-HETE	(±)9-HETE	(±)11-HETE	12(R)-HETE	(±)5-HEPE	(±)8-HEPE	(±)9-HEPE	(±)12-HEPE	(±)15-HEPE	(±)18-HEPE	ARA	DHA	EPA
T1	1	468514	ND	10300.2	ND	58984.8	1969	ND	ND	60473	454	7624	52344	ND	131790	ND	55007	5035	4327	132033	362901	1918440
	2	412929	ND	8246.77	ND	42443.3	3355	ND	ND	57934	545	7363	47452	ND	116387	ND	50653	4576	4022	117805	321946	1746105
	3	393425	ND	10062.7	ND	45517	2844	ND	ND	62068	ND	6419	48874	ND	66664	ND	46605	4024	4115	114807	301079	1642434
Testis sample	Replicate	ISTD	PGE1	PGE2	PGD2	PGF2α	15d-PGJ2	Resolvin D2	(±)5-HETE	(±)8-HETE	(±)9-HETE	(±)11-HETE	12(R)-HETE	(±)5-HEPE	(±)8-HEPE	(±)9-HEPE	(±)12-HEPE	(±)15-HEPE	(±)18-HEPE	ARA	DHA	EPA
T2	1	442267	ND	21743.2	ND	119200	3615	ND	ND	57092	ND	7387	50086	ND	74520	ND	61904	7172	7881	134516	441387	2244448
	2	401806	ND	17779.1	ND	101051	4239	ND	ND	55000	ND	5850	46552	ND	69549	ND	53497	6085	5584	123618	415958	2036005
	3	407591	ND	20110.4	ND	92650.7	3654	ND	ND	49680	ND	6362	46077	ND	71621	ND	54058	5700	3692	112373	388850	1776098
Testis sample	Replicate	ISTD	PGE1	PGE2	PGD2	PGF2α	15d-PGJ2	Resolvin D2	(±)5-HETE	(±)8-HETE	(±)9-HETE	(±)11-HETE	12(R)-HETE	(±)5-HEPE	(±)8-HEPE	(±)9-HEPE	(±)12-HEPE	(±)15-HEPE	(±)18-HEPE	ARA	DHA	EPA
T3	1	445332	3357	18935.4	ND	166893	9109	ND	ND	53183	ND	8174	95023	ND	71621	ND	54058	5700	3692	155950	452772	2377800
	2	384469	ND	20207.3	1583	147339	8287	ND	ND	51100	ND	6356	83776	ND	48898	1065	71787	4922	3922	143068	396122	2018731
	3	415718	1651	19529.7	2230	142011	8158	ND	ND	52152	ND	5864	79638	458	51216	ND	70650	3702	4453	132798	388533	1926757
Testis sample	Replicate	ISTD	PGE1	PGE2	PGD2	PGF2α	15d-PGJ2	Resolvin D2	(±)5-HETE	(±)8-HETE	(±)9-HETE	(±)11-HETE	12(R)-HETE	(±)5-HEPE	(±)8-HEPE	(±)9-HEPE	(±)12-HEPE	(±)15-HEPE	(±)18-HEPE	ARA	DHA	EPA
T4	1	443501	ND	12396.8	ND	108758	1783	ND	ND	19961	ND	1568	39858	ND	17191	ND	35936	ND	4397	85876	229342	1277400
	2	403197	ND	9517.54	ND	93489.4	ND	ND	ND	16921	ND	1879	40882	ND	18732	ND	33824	ND	ND	74241	199573	1063890
	3	391240	ND	9476.79	ND	92149	ND	ND	ND	18645	ND	ND	35449	ND	18970	ND	33918	1183	ND	66210	173000	932271
Testis sample	Replicate	ISTD	PGE1	PGE2	PGD2	PGF2α	15d-PGJ2	Resolvin D2	(±)5-HETE	(±)8-HETE	(±)9-HETE	(±)11-HETE	12(R)-HETE	(±)5-HEPE	(±)8-HEPE	(±)9-HEPE	(±)12-HEPE	(±)15-HEPE	(±)18-HEPE	ARA	DHA	EPA
T5	1	623234	ND	13487.8	ND	96674	2434	ND	ND	45467	ND	2889	35140	ND	42722	ND	29606	2539	1519	94227	228742	1291141
	2	562365	ND	12822.2	ND	82986.8	2807	ND	ND	39123	ND	2595	34144	ND	38695	ND	27881	1469	1423	88008	220592	1100909
	3	564257	ND	12577.2	ND	74200.8	2162	ND	ND	36487	ND	2062	30789	ND	41655	ND	27776	1370	1404	71924	196939	1227838
Testis sample	Replicate	ISTD	PGE1	PGE2	PGD2	PGF2α	15d-PGJ2	Resolvin D2	(±)5-HETE	(±)8-HETE	(±)9-HETE	(±)11-HETE	12(R)-HETE	(±)5-HEPE	(±)8-HEPE	(±)9-HEPE	(±)12-HEPE	(±)15-HEPE	(±)18-HEPE	ARA	DHA	EPA
T6	1	458873	ND	ND	ND	15262.2	3427	ND	ND	36572	ND	1968	33016	ND	33802	ND	35053	ND	7266	72239	195627	1193694
	2	413323	ND	ND	ND	12882.7	3734	ND	ND	32072	ND	ND	28767	ND	30377	ND	29029	ND	ND	59701	165564	956186
	3	447805	ND	ND	ND	14384.8	5150	ND	ND	31102	ND	1906	30191	ND	29516	ND	31632	ND	ND	65468	167922	541725
Testis sample	Replicate	ISTD	PGE1	PGE2	PGD2	PGF2α	15d-PGJ2	Resolvin D2	(±)5-HETE	(±)8-HETE	(±)9-HETE	(±)11-HETE	12(R)-HETE	(±)5-HEPE	(±)8-HEPE	(±)9-HEPE	(±)12-HEPE	(±)15-HEPE	(±)18-HEPE	ARA	DHA	EPA
T7	1	454197	ND	24976.8	1738	73281.7	11671	ND	ND	49650	ND	6559	79003	ND	34327	ND	61930	5125	5872	103277	438550	1429286
	2	397485	ND	23222.4	ND	62187.6	10792	ND	ND	46457	ND	6279	70431	ND	30877	ND	55982	4002	5584	92864	358959	1174135
	3	457741	ND	22594.4	ND	61443.7	5104	ND	ND	56027	ND	6818	81050	ND	36762	ND	52373	5460	6599	97410	355017	638942
Testis sample	Replicate	ISTD	PGE1	PGE2	PGD2	PGF2α	15d-PGJ2	Resolvin D2	(±)5-HETE	(±)8-HETE	(±)9-HETE	(±)11-HETE	12(R)-HETE	(±)5-HEPE	(±)8-HEPE	(±)9-HEPE	(±)12-HEPE	(±)15-HEPE	(±)18-HEPE	ARA	DHA	EPA
T8	1	469999	ND	3384.77	ND	12730.7	ND	ND	ND	28091	ND	2410	19529	ND	37681	ND	19403	1662	ND	93309	317086	1363361
	2	429529	ND	2801.49	ND	13357.5	ND	ND	ND	22386	ND	1786	17504	ND	33167	ND	18345	ND	2304	83830	286420	1178634
	3	475044	ND	3324.86	ND	12069.6	ND	ND	ND	32892	ND	ND	20685	ND	51216	ND	70650	3702	4453	75959	289928	568841
Testis sample	Replicate	ISTD	PGE1	PGE2	PGD2	PGF2α	15d-PGJ2	Resolvin D2	(±)5-HETE	(±)8-HETE	(±)9-HETE	(±)11-HETE	12(R)-HETE	(±)5-HEPE	(±)8-HEPE	(±)9-HEPE	(±)12-HEPE	(±)15-HEPE	(±)18-HEPE	ARA	DHA	EPA
T9	1	460527	ND	6034.41	ND	18294.3	1605	ND	ND	80754	ND	3195	24682	ND	67848	ND	23222	1225	2141	103464	218284	1496322
	2	387063	ND	6172.14	ND	15692.3	1638	ND	ND	72417	ND	2848	19827	ND	58218	ND	16942	ND	1297	85055	179629	1237020
	3	499319	ND	5119.14	ND	17748.7	3070	ND	ND	89386	ND	2828	21559	ND	64639	ND	18827	1147	1352	85262	184016	599486
Testis sample	Replicate	ISTD	PGE1	PGE2	PGD2	PGF2α	15d-PGJ2	Resolvin D2	(±)5-HETE	(±)8-HETE	(±)9-HETE	(±)11-HETE	12(R)-HETE	(±)5-HEPE	(±)8-HEPE	(±)9-HEPE	(±)12-HEPE	(±)15-HEPE	(±)18-HEPE	ARA	DHA	EPA
T10	1	470476	ND	17724.1	ND	52879.9	3829	ND	ND	51020	ND	3575	29246	ND	39315	ND	26497	2755	2298	123494	309198	1890270
	2	429521	ND	16420.7	ND	48956.2	4328	ND	ND	45244	ND	1583	27357	ND	35508	ND	22887	2310	2075	118519	251292	1503448
	3	501701	ND	17715.2	ND	45488.1	5422	ND	ND	53057	ND	4752	34534	ND	36986	ND	28011	1486	2159	118190	277887	675993
Section 2: Calculating to pg per recovery
AUC ratio of metabolite of interest/AUC ratio of internal standard
The number in bold (pg/recovery) was calculated by multiplying the percent recovery of internal standard from each prostaglandin group (PGE2-d4, 5(S)-HETE-d8, EPA-d5) from S1 Table
ND indicates that the metabolites were not detectable
Metabolites with signals from only 1 out of 3 injection in the technical replicates were considered not detectable and were not used in subsequent analysis
Testis sample	Replicate	ISTD	PGE1	PGE2	PGD2	PGF2α	15d-PGJ2	Resolvin D2	(±)5-HETE	(±)8-HETE	(±)9-HETE	(±)11-HETE	12(R)-HETE	(±)5-HEPE	(±)8-HEPE	(±)9-HEPE	(±)12-HEPE	(±)15-HEPE	(±)18-HEPE	ARA	DHA	EPA
T1	1	468514	ND	0.0219848	ND	0.125898	0.00420265	ND	ND	0.129074	0.000969021	0.0162727	0.111723	ND	0.281294	ND	0.117407	0.0107467	0.00923558	0.281812	0.774579	4.09473
	2	412929	ND	0.0199714	ND	0.102786	0.00812488	ND	ND	0.1403	0.00131984	0.0178312	0.114916	ND	0.281857	ND	0.122668	0.0110818	0.00974017	0.285291	0.779664	4.22858
	3	393425	ND	0.0255771	ND	0.115694	0.00722882	ND	ND	0.157763	ND	0.0163157	0.124227	ND	0.169445	ND	0.11846	0.0102281	0.0104594	0.291814	0.765277	4.17471
	Average AUC	424956		0.0225111		0.114793	0.00651879			0.142379	0.00114443	0.0168065	0.116955		0.244199		0.119512	0.0106856	0.00981173	0.286306	0.773173	4.16601
	Amount (pg)			55.0278		11.0329	0.394756			79.7662	1.93826	4.97167	18.6913		122.249		19.2772	1.37242	2.59168	260.096	454.331	1736.21
	pg / recovery			85.1823		17.0789	0.611077			254.844	6.19251	15.8839	59.7167		390.573		61.5884	4.38473	8.28014	710.646	1241.34	4743.75
Testis sample	Replicate	ISTD	PGE1	PGE2	PGD2	PGF2α	15d-PGJ2	Resolvin D2	(±)5-HETE	(±)8-HETE	(±)9-HETE	(±)11-HETE	12(R)-HETE	(±)5-HEPE	(±)8-HEPE	(±)9-HEPE	(±)12-HEPE	(±)15-HEPE	(±)18-HEPE	ARA	DHA	EPA
T2	1	442267	ND	0.0491632	ND	0.269519	0.0081738	ND	ND	0.129089	ND	0.0167026	0.113248	ND	0.168496	ND	0.13997	0.0162164	0.0178196	0.304151	0.99801	5.07487
	2	401806	ND	0.0442479	ND	0.251492	0.0105499	ND	ND	0.136882	ND	0.0145593	0.115857	ND	0.173091	ND	0.133141	0.0151441	0.0138973	0.307656	1.03522	5.06713
	3	407591	ND	0.0493396	ND	0.227313	0.00896487	ND	ND	0.121887	ND	0.0156088	0.113047	ND	0.175718	ND	0.132628	0.0139846	0.0090581	0.2757	0.95402	4.35755
	Average	417221		0.0475836		0.249441	0.00922951			0.129286		0.0156235	0.114051		0.172435		0.135246	0.0151151	0.0135916	0.295836	0.99575	4.83319
	Amount (pg)			117.709		23.98	0.535208			72.4923		4.61319	18.2303		86.3674		21.8151	2.1634	3.70342	268.76	585.259	2014.2
	pg / recovery			182.212		37.1207	0.828495			231.605		14.7386	58.2437		275.934		69.6967	6.91183	11.832	734.316	1599.07	5503.28
Testis sample	Replicate	ISTD	PGE1	PGE2	PGD2	PGF2α	15d-PGJ2	Resolvin D2	(±)5-HETE	(±)8-HETE	(±)9-HETE	(±)11-HETE	12(R)-HETE	(±)5-HEPE	(±)8-HEPE	(±)9-HEPE	(±)12-HEPE	(±)15-HEPE	(±)18-HEPE	ARA	DHA	EPA
T3	1	445332	0.0075382	0.0425197	ND	0.37476	0.0204544	ND	ND	0.119423	ND	0.0183548	0.213376	ND	0.160826	ND	0.121388	0.0127994	0.00829044	0.350188	1.01671	5.33939
	2	384469	ND	0.0525591	0.00411737	0.383227	0.0215544	ND	ND	0.132911	ND	0.0165319	0.217901	ND	0.127183	0.00277005	0.186717	0.0128021	0.0102011	0.372118	1.03031	5.2507
	3	415718	0.00397144	0.0469783	0.00536421	0.341605	0.0196239	ND	ND	0.12545	ND	0.0141057	0.191567	0.00110171	0.123199	ND	0.169947	0.00890508	0.0107116	0.319443	0.934607	4.63477
	Average	415173	0.00575482	0.0473524	0.00474079	0.366531	0.0205442			0.125928		0.0163308	0.207615	ND	0.137069	ND	0.159351	0.0115022	0.00973437	0.34725	0.993874	5.07495
	Amount (pg)		0.824411	117.131	10.0816	35.2386	1.12146			70.6267		4.82752	33.0817		68.6847		25.7029	1.51825	2.56893	315.5	584.156	2114.94
	pg / recovery		1.27618	181.317	15.6062	54.5488	1.73601			225.644		15.4234	105.692		219.44		82.1178	4.85064	8.20745	862.021	1596.05	5778.52
Testis sample	Replicate	ISTD	PGE1	PGE2	PGD2	PGF2α	15d-PGJ2	Resolvin D2	(±)5-HETE	(±)8-HETE	(±)9-HETE	(±)11-HETE	12(R)-HETE	(±)5-HEPE	(±)8-HEPE	(±)9-HEPE	(±)12-HEPE	(±)15-HEPE	(±)18-HEPE	ARA	DHA	EPA
T4	1	443501	ND	0.0279522	ND	0.245226	0.00402028	ND	ND	0.0450078	ND	0.0035355	0.0898713	ND	0.038762	ND	0.081028	ND	0.0099143	0.193632	0.517117	2.88026
	2	403197	ND	0.0236052	ND	0.23187	ND	ND	ND	0.0419671	ND	0.00466025	0.101395	ND	0.0464587	ND	0.0838895	ND	ND	0.184131	0.494976	2.63864
	3	391240	ND	0.0242224	ND	0.235531	ND	ND	ND	0.0476562	ND	ND	0.0906068	ND	0.0484869	ND	0.0866936	0.00302372	ND	0.169231	0.442184	2.38286
	Average	412646		0.0252599		0.237542				0.044877		0.00409788	0.0939576		0.0445692		0.0838704	ND	ND	0.182331	0.484759	2.63392
	Amount (pg)			61.8999		22.8358				25.5983		1.12057	15.0409		22.4346		13.5286			165.574	284.676	1097.84
	pg / recovery			95.8202		35.3495				81.7838		3.58009	48.0539		71.676		43.2224			452.388	777.803	2999.57
Testis sample	Replicate	ISTD	PGE1	PGE2	PGD2	PGF2α	15d-PGJ2	Resolvin D2	(±)5-HETE	(±)8-HETE	(±)9-HETE	(±)11-HETE	12(R)-HETE	(±)5-HEPE	(±)8-HEPE	(±)9-HEPE	(±)12-HEPE	(±)15-HEPE	(±)18-HEPE	ARA	DHA	EPA
T5	1	623234	ND	0.0216416	ND	0.155117	0.00390544	ND	ND	0.0729533	ND	0.0046355	0.0563833	ND	0.0685489	ND	0.0475038	0.00407391	0.00243729	0.15119	0.367024	2.07168
	2	562365	ND	0.0228005	ND	0.147568	0.00499142	ND	ND	0.0695687	ND	0.00461444	0.060715	ND	0.0688076	ND	0.0495781	0.00261218	0.00253039	0.156496	0.392258	1.95764
	3	564257	ND	0.0222899	ND	0.131502	0.00383159	ND	ND	0.0646638	ND	0.00365436	0.0545656	ND	0.0738227	ND	0.0492258	0.00242797	0.00248823	0.127467	0.349024	2.17603
	Average	583285		0.022244		0.144729	0.00424281			0.0690619		0.00430143	0.0572213		0.0703931		0.0487692	0.00303802	0.0024853	0.145051	0.369435	2.06845
	Amount (pg)			54.36		13.9114	0.27683			39.0344		1.18225	9.20973		35.3465		7.86714	0.00678961	0.436853	131.683	216.838	862.229
	pg / recovery			84.1486		21.5347	0.428529			124.711		3.77717	29.4241		112.928		25.1346	0.021692	1.3957	359.789	592.454	2355.82
Testis sample	Replicate	ISTD	PGE1	PGE2	PGD2	PGF2α	15d-PGJ2	Resolvin D2	(±)5-HETE	(±)8-HETE	(±)9-HETE	(±)11-HETE	12(R)-HETE	(±)5-HEPE	(±)8-HEPE	(±)9-HEPE	(±)12-HEPE	(±)15-HEPE	(±)18-HEPE	ARA	DHA	EPA
T6	1	458873	ND	ND	ND	0.0332602	0.0074683	ND	ND	0.0796996	ND	0.00428877	0.0719502	ND	0.0736631	ND	0.0763893	ND	0.0158344	0.157427	0.426321	2.60136
	2	413323	ND	ND	ND	0.0311686	0.0090341	ND	ND	0.0775955	ND	ND	0.0695993	ND	0.0734946	ND	0.0702332	ND	ND	0.144442	0.400568	2.31341
	3	447805	ND	ND	ND	0.0321229	0.0115005	ND	ND	0.0694543	ND	0.00425632	0.06742	ND	0.0659126	ND	0.0706379	ND	ND	0.146198	0.374989	1.20973
	Average	440000				0.0321839	0.00933431			0.0755831		0.00427254	0.0696565		0.0710234		0.0724201			0.149355	0.400626	2.0415
	Amount (pg)					3.0898	0.540638			42.6573		1.1735	11.1836		35.6617		11.6818			135.596	235.186	851.001
	pg / recovery					4.78297	0.836901			136.285		3.74919	35.7303		113.935		37.322			370.48	642.584	2325.14
Testis sample	Replicate	ISTD	PGE1	PGE2	PGD2	PGF2α	15d-PGJ2	Resolvin D2	(±)5-HETE	(±)8-HETE	(±)9-HETE	(±)11-HETE	12(R)-HETE	(±)5-HEPE	(±)8-HEPE	(±)9-HEPE	(±)12-HEPE	(±)15-HEPE	(±)18-HEPE	ARA	DHA	EPA
T7	1	454197	ND	0.0549912	0.00382653	0.161343	0.0256959	ND	ND	0.109314	ND	0.0144409	0.17394	ND	0.0755773	ND	0.136351	0.0112837	0.0129283	0.227384	0.96555	3.14684
	2	397485	ND	0.0584234	ND	0.156453	0.0271507	ND	ND	0.116877	ND	0.0157968	0.177192	ND	0.0776809	ND	0.140841	0.0100683	0.0140483	0.233629	0.903076	2.95391
	3	457741	ND	0.0493607	ND	0.134233	0.0111504	ND	ND	0.122399	ND	0.0148949	0.177065	ND	0.0803118	ND	0.114416	0.0119281	0.0144164	0.212806	0.775585	1.39586
	Average	436474		0.0542584		0.150676	0.0213323			0.116197		0.0150442	0.176066		0.0778567		0.130536	0.0110934	0.0137977	0.224606	0.881404	2.49887
	Amount (pg)			134.396		14.4833	1.1623			65.2204		4.43763	28.0739		39.0783		21.0553	1.44524	3.76403	204.006	517.996	1041.57
	pg / recovery			208.043		22.4199	1.79922			208.372		14.1777	89.693		124.851		67.2693	4.61739	12.0256	557.392	1415.29	2845.82
Testis sample	Replicate	ISTD	PGE1	PGE2	PGD2	PGF2α	15d-PGJ2	Resolvin D2	(±)5-HETE	(±)8-HETE	(±)9-HETE	(±)11-HETE	12(R)-HETE	(±)5-HEPE	(±)8-HEPE	(±)9-HEPE	(±)12-HEPE	(±)15-HEPE	(±)18-HEPE	ARA	DHA	EPA
T8	1	469999	ND	0.00720165	ND	0.0270867	ND	ND	ND	0.0597682	ND	0.00512767	0.0415512	ND	0.0801725	ND	0.0412831	0.00353618	ND	0.19853	0.674652	2.90077
	2	429529	ND	0.00652224	ND	0.0310979	ND	ND	ND	0.0521176	ND	0.00415804	0.0407516	ND	0.0772171	ND	0.0427096	ND	0.00536402	0.195167	0.666823	2.74401
	3	475044	ND	0.00699906	ND	0.0254074	ND	ND	ND	0.0692399	ND	ND	0.0435433	ND	0.107813	ND	0.148723	0.00779296	0.00937387	0.159899	0.610318	1.19745
	Average	458191		0.00690765		0.027864				0.0603752		0.00464286	0.0419487		0.0884009		0.0775719	0.00566457	0.00736894	0.184532	0.650598	2.28075
	Amount (pg)			16.0191		2.67442				34.2085		1.28571	6.78551		44.3505		12.5127	0.475816	1.87322	167.575	382.228	950.686
	pg / recovery			24.7974		4.13997				109.292		4.10771	21.6789		141.695		39.9768	1.52018	5.98472	457.854	1044.34	2597.5
Testis sample	Replicate	ISTD	PGE1	PGE2	PGD2	PGF2α	15d-PGJ2	Resolvin D2	(±)5-HETE	(±)8-HETE	(±)9-HETE	(±)11-HETE	12(R)-HETE	(±)5-HEPE	(±)8-HEPE	(±)9-HEPE	(±)12-HEPE	(±)15-HEPE	(±)18-HEPE	ARA	DHA	EPA
T9	1	460527	ND	0.0131033	ND	0.0397248	0.00348514	ND	ND	0.175351	ND	0.0069377	0.0535951	ND	0.147327	ND	0.0504248	0.00266	0.00464902	0.224664	0.473987	3.24915
	2	387063	ND	0.0159461	ND	0.0405419	0.00423187	ND	ND	0.187094	ND	0.00735798	0.0512242	ND	0.15041	ND	0.0437707	ND	0.00335088	0.219745	0.464082	3.19591
	3	499319	ND	0.0102522	ND	0.0355458	0.00614837	ND	ND	0.179016	ND	0.00566371	0.0431768	ND	0.129454	ND	0.0377054	0.00229713	0.00270769	0.170757	0.368534	1.20061
	Average	448970		0.0131005		0.0386042	0.00462179			0.180487		0.00665313	0.049332		0.142397		0.0439669	0.00247856	0.0035692	0.205055	0.435534	2.54856
	Amount (pg)			31.5013		3.70713	0.296466			100.937		1.89489	7.95747		71.3485		7.09257	-0.0931139	0.755646	186.232	255.72	1062.27
	pg / recovery			48.7637		5.73859	0.458926			322.483		6.05396	25.4232		227.95		22.66		2.4142	508.831	698.689	2902.39
Testis sample	Replicate	ISTD	PGE1	PGE2	PGD2	PGF2α	15d-PGJ2	Resolvin D2	(±)5-HETE	(±)8-HETE	(±)9-HETE	(±)11-HETE	12(R)-HETE	(±)5-HEPE	(±)8-HEPE	(±)9-HEPE	(±)12-HEPE	(±)15-HEPE	(±)18-HEPE	ARA	DHA	EPA
T10	1	470476	ND	0.0376727	ND	0.112397	0.00813857	ND	ND	0.108443	ND	0.00759869	0.0621626	ND	0.0835643	ND	0.0563196	0.00585577	0.00488441	0.262487	0.657202	4.01778
	2	429521	ND	0.0382302	ND	0.113979	0.0100763	ND	ND	0.105336	ND	0.0036855	0.0636919	ND	0.0826688	ND	0.0532849	0.00537808	0.00483096	0.275933	0.585052	3.50029
	3	501701	ND	0.0353103	ND	0.0906678	0.0108072	ND	ND	0.105754	ND	0.00947178	0.0688338	ND	0.0737212	ND	0.0558321	0.00296192	0.00430336	0.235579	0.55389	1.3474
	Average	467233		0.0370711		0.105681	0.00967405			0.106511		0.00691866	0.0648961		0.0799848		0.0551455	0.00473193	0.00467291	0.258	0.598715	2.95516
	Amount (pg)			91.4276		10.1568	0.558241			59.8395		1.97535	10.428		40.1424		8.89557	0.309273	1.08027	234.363	351.709	1231.69
	pg / recovery			141.529		15.7226	0.86415			191.181		6.31102	33.3161		128.25		28.4203	0.988091	3.45134	640.337	960.952	3365.28
Section 3: Average levels of PUFAs and eicosanoids in shrimp tissues (pg per gram tissue) from 6 biological replicates
Percent recovery, injection volume, and dilution ratio of the organ extracts were used to calculate the average levels of PUFAs and eicosanoids in shrimp tissue (pg/g tissue)
Samples with the AUC value below the limit of quantification in previous section were converted to ND in this section
If the metabolite were detected in less than five biological replicates, the bar graph were presented as ND
	pg x recovery		PGE1	PGE2	PGD2	PGF2α	15d-PGJ2	Resolvin D2	(±)5-HETE	(±)8-HETE	(±)9-HETE	(±)11-HETE	12(R)-HETE	(±)5-HEPE	(±)8-HEPE	(±)9-HEPE	(±)12-HEPE	(±)15-HEPE	(±)18-HEPE	ARA	DHA	EPA
		T1	ND	85.1823	ND	17.0789	0.611077	ND	ND	254.844	ND	15.8839	59.7167	ND	390.573	ND	61.5884	ND	8.28014	710.646	1241.34	4743.75
		T2	ND	182.212	ND	37.1207	0.828495	ND	ND	231.605	ND	14.7386	58.2437	ND	275.934	ND	69.6967	6.91183	11.832	734.316	1599.07	5503.28
		T3	ND	181.317	ND	54.5488	1.73601	ND	ND	225.644	ND	15.4234	105.692	ND	219.44	ND	82.1178	4.85064	8.20745	862.021	1596.05	5778.52
		T4	ND	95.8202	ND	35.3495	ND	ND	ND	81.7838	ND	ND	48.0539	ND	71.676	ND	43.2224	ND	ND	452.388	777.803	2999.57
		T5	ND	84.1486	ND	21.5347	ND	ND	ND	124.711	ND	ND	29.4241	ND	112.928	ND	25.1346	ND	ND	359.789	592.454	2355.82
		T6	ND	ND	ND	4.78297	0.836901	ND	ND	136.285	ND	ND	35.7303	ND	113.935	ND	37.322	ND	ND	370.48	642.584	2325.14
		T7	ND	208.043	ND	22.4199	1.79922	ND	ND	208.372	ND	14.1777	89.693	ND	124.851	ND	67.2693	ND	12.0256	557.392	1415.29	2845.82
		T8	ND	24.7974	ND	4.13997	ND	ND	ND	109.292	ND	ND	21.6789	ND	141.695	ND	39.9768	ND	5.98472	457.854	1044.34	2597.5
		T9	ND	48.7637	ND	5.73859	ND	ND	ND	322.483	ND	ND	25.4232	ND	227.95	ND	22.66	ND	ND	508.831	698.689	2902.39
		T10	ND	141.529	ND	15.7226	0.86415	ND	ND	191.181	ND	ND	33.3161	ND	128.25	ND	28.4203	ND	ND	640.337	960.952	3365.28
	pg in 5uL		PGE1	PGE2	PGD2	PGF2α	15d-PGJ2	Resolvin D2	(±)5-HETE	(±)8-HETE	(±)9-HETE	(±)11-HETE	12(R)-HETE	(±)5-HEPE	(±)8-HEPE	(±)9-HEPE	(±)12-HEPE	(±)15-HEPE	(±)18-HEPE	ARA	DHA	EPA
		T1	ND	4259.12	ND	853.943	30.5538	ND	ND	12742.2	ND	794.197	2985.83	ND	19528.6	ND	3079.42	ND	414.007	35532.3	62067.1	237187
		T2	ND	9110.59	ND	1856.03	41.4248	ND	ND	11580.2	ND	736.932	2912.19	ND	13796.7	ND	3484.83	345.592	591.601	36715.8	79953.4	275164
		T3	ND	9065.86	ND	2727.44	86.8005	ND	ND	11282.2	ND	771.169	5284.61	ND	10972	ND	4105.89	242.532	410.373	43101.1	79802.7	288926
		T4	ND	4791.01	ND	1767.48	ND	ND	ND	4089.19	ND	ND	2402.7	ND	3583.8	ND	2161.12	ND	ND	22619.4	38890.2	149978
		T5	ND	4207.43	ND	1076.73	ND	ND	ND	6235.53	ND	ND	1471.2	ND	5646.41	ND	1256.73	ND	ND	17989.5	29622.7	117791
		T6	ND	ND	ND	239.149	41.845	ND	ND	6814.27	ND	ND	1786.51	ND	5696.76	ND	1866.1	ND	ND	18524	32129.2	116257
		T7	ND	10402.2	ND	1121	89.9611	ND	ND	10418.6	ND	708.887	4484.65	ND	6242.55	ND	3363.46	ND	601.282	27869.6	70764.5	142291
		T8	ND	1239.87	ND	206.999	ND	ND	ND	5464.61	ND	ND	1083.95	ND	7084.74	ND	1998.84	ND	299.236	22892.7	52217	129875
		T9	ND	2438.18	ND	286.93	ND	ND	ND	16124.1	ND	ND	1271.16	ND	11397.5	ND	1133	ND	ND	25441.5	34934.5	145119
		T10	ND	7076.44	ND	786.132	43.2075	ND	ND	9559.03	ND	ND	1665.81	ND	6412.52	ND	1421.02	ND	ND	32016.8	48047.6	168264
	ng/g tissue		PGE1	PGE2	PGD2	PGF2α	15d-PGJ2	Resolvin D2	(±)5-HETE	(±)8-HETE	(±)9-HETE	(±)11-HETE	12(R)-HETE	(±)5-HEPE	(±)8-HEPE	(±)9-HEPE	(±)12-HEPE	(±)15-HEPE	(±)18-HEPE	ARA	DHA	EPA
		T1	ND	85.1823	ND	17.0789	0.611077	ND	ND	254.844	ND	15.8839	59.7167	ND	390.573	ND	61.5884	ND	8.28014	710.646	1241.34	4743.75
		T2	ND	182.212	ND	37.1207	0.828495	ND	ND	231.605	ND	14.7386	58.2437	ND	275.934	ND	69.6967	6.91183	11.832	734.316	1599.07	5503.28
		T3	ND	181.317	ND	54.5488	1.73601	ND	ND	225.644	ND	15.4234	105.692	ND	219.44	ND	82.1178	4.85064	8.20745	862.021	1596.05	5778.52
		T4	ND	95.8202	ND	35.3495	ND	ND	ND	81.7838	ND	ND	48.0539	ND	71.676	ND	43.2224	ND	ND	452.388	777.803	2999.57
		T5	ND	84.1486	ND	21.5347	ND	ND	ND	124.711	ND	ND	29.4241	ND	112.928	ND	25.1346	ND	ND	359.789	592.454	2355.82
		T6	ND	ND	ND	4.78297	0.836901	ND	ND	136.285	ND	ND	35.7303	ND	113.935	ND	37.322	ND	ND	370.48	642.584	2325.14
		T7	ND	208.043	ND	22.4199	1.79922	ND	ND	208.372	ND	14.1777	89.693	ND	124.851	ND	67.2693	ND	12.0256	557.392	1415.29	2845.82
		T8	ND	24.7974	ND	4.13997	ND	ND	ND	109.292	ND	ND	21.6789	ND	141.695	ND	39.9768	ND	5.98472	457.854	1044.34	2597.5
		T9	ND	48.7637	ND	5.73859	ND	ND	ND	322.483	ND	ND	25.4232	ND	227.95	ND	22.66	ND	ND	508.831	698.689	2902.39
		T10	ND	141.529	ND	15.7226	0.86415	ND	ND	191.181	ND	ND	33.3161	ND	128.25	ND	28.4203	ND	ND	640.337	960.952	3365.28

## Sheet: Dom vas deferens
S2 data. UHPLC-HRMS/MS analysis of testes and vas deferens of wild-caught and domesticated shrimp
Organ: Vas deferens of domesticated shrimp (N = 10)
Extraction method: Methanol-chloroform
ISTD: Internal standard (12(S)-HETE-d8)
Samples with AUC below the limit of quantification are in red
ND = Not detected
Section 1: AUC ratio of each metabolite
Vas deferens samples	Replicate	ISTD	PGE1	PGE2	PGD2	PGF2α	15d-PGJ2	Resolvin D2	(±)5-HETE	(±)8-HETE	(±)9-HETE	(±)11-HETE	12(R)-HETE	(±)5-HEPE	(±)8-HEPE	(±)9-HEPE	(±)12-HEPE	(±)15-HEPE	(±)18-HEPE	ARA	DHA	EPA
V1	1	506610	ND	ND	ND	10111.4	47067.5	ND	ND	248627	ND	8147	95036	ND	232038	ND	147334	3922	7195	234368	733923	1291701
	2	477290	ND	ND	ND	11104.4	39779.7	ND	ND	229685	ND	6679	85878	1271	222190	ND	135964	4464	6639	240377	709903	1433092
	3	440865	ND	ND	ND	10730	38301.3	ND	ND	222506	ND	5614	87118	ND	198804	ND	105429	2342	7641	194416	612987	1518810
Vas deferens samples	Replicate	ISTD	PGE1	PGE2	PGD2	PGF2α	15d-PGJ2	Resolvin D2	(±)5-HETE	(±)8-HETE	(±)9-HETE	(±)11-HETE	12(R)-HETE	(±)5-HEPE	(±)8-HEPE	(±)9-HEPE	(±)12-HEPE	(±)15-HEPE	(±)18-HEPE	ARA	DHA	EPA
V2	1	466277	ND	5457.23	ND	41559.6	33967.1	ND	ND	289420	ND	8054	78633	ND	262390	ND	113739	3775	2919	159613	388099	769341
	2	422041	ND	ND	ND	36051	33041.1	ND	ND	277660	ND	7663	72045	ND	230063	ND	99516	2380	2648	165671	370468	856183
	3	385735	ND	4693	ND	37516.1	31996.9	ND	ND	252227	ND	6863	67606	ND	208500	ND	92884	2422	2445	141970	326138	1203551
Vas deferens samples	Replicate	ISTD	PGE1	PGE2	PGD2	PGF2α	15d-PGJ2	Resolvin D2	(±)5-HETE	(±)8-HETE	(±)9-HETE	(±)11-HETE	12(R)-HETE	(±)5-HEPE	(±)8-HEPE	(±)9-HEPE	(±)12-HEPE	(±)15-HEPE	(±)18-HEPE	ARA	DHA	EPA
V3	1	462399	ND	3257.29	ND	40211	40823.8	ND	ND	428209	ND	13144	85134	ND	345644	ND	116006	6296	8926	132338	417439	1065552
	2	431800	ND	4246.05	ND	37651	31920.1	ND	ND	444572	ND	14195	86689	ND	309844	ND	97003	5308	8300	193747	400759	1187994
	3	248334	ND	2377.23	ND	38426	32098.4	ND	ND	257864	ND	5800	48334	ND	266799	ND	72594	3814	7670	282295	538123	1605294
Vas deferens samples	Replicate	ISTD	PGE1	PGE2	PGD2	PGF2α	15d-PGJ2	Resolvin D2	(±)5-HETE	(±)8-HETE	(±)9-HETE	(±)11-HETE	12(R)-HETE	(±)5-HEPE	(±)8-HEPE	(±)9-HEPE	(±)12-HEPE	(±)15-HEPE	(±)18-HEPE	ARA	DHA	EPA
V4	1	425062	ND	4418.69	ND	34098	82915.8	ND	ND	555966	ND	7916	109767	ND	429047	ND	153130	3409	3931	100630	279645	581729
	2	427725	ND	3165.66	ND	30246	69864.8	ND	ND	554532	ND	7836	109320	ND	396676	ND	147664	4180	4198	123603	255618	720106
	3	397818	ND	2667.33	ND	30829	86334	ND	ND	546699	ND	6834	113411	ND	435796	ND	157782	4558	6347	159450	314851	1482370
Vas deferens samples	Replicate	ISTD	PGE1	PGE2	PGD2	PGF2α	15d-PGJ2	Resolvin D2	(±)5-HETE	(±)8-HETE	(±)9-HETE	(±)11-HETE	12(R)-HETE	(±)5-HEPE	(±)8-HEPE	(±)9-HEPE	(±)12-HEPE	(±)15-HEPE	(±)18-HEPE	ARA	DHA	EPA
V5	1	406680	ND	5643.34	ND	39173	39492.5	ND	ND	215970	ND	3950	89138	ND	269704	ND	123454	ND	1461	63930	211821	435628
	2	393446	ND	3507.21	ND	36844	36861.6	ND	ND	207306	ND	3478	85769	ND	233313	ND	110760	1113	2298	70792	205727	450506
	3	275192	ND	3199.5	ND	38018	46586	ND	ND	143245	ND	1665	53721	ND	234845	ND	109371	1085	2280	103808	307696	830517
Vas deferens samples	Replicate	ISTD	PGE1	PGE2	PGD2	PGF2α	15d-PGJ2	Resolvin D2	(±)5-HETE	(±)8-HETE	(±)9-HETE	(±)11-HETE	12(R)-HETE	(±)5-HEPE	(±)8-HEPE	(±)9-HEPE	(±)12-HEPE	(±)15-HEPE	(±)18-HEPE	ARA	DHA	EPA
V6	1	417729	ND	1397.34	ND	14041	ND	ND	ND	14085	ND	ND	6670	ND	15882	ND	7169	ND	ND	15014	60463	146760
	2	381242	ND	1445.47	ND	13576	ND	ND	ND	14843	ND	ND	6598	ND	14390	ND	4063	ND	ND	12518	50755	171125
	3	251641	ND	ND	ND	14163	ND	ND	ND	6901	ND	ND	4020	ND	10568	ND	4496	ND	ND	27436	77919	181986
Vas deferens samples	Replicate	ISTD	PGE1	PGE2	PGD2	PGF2α	15d-PGJ2	Resolvin D2	(±)5-HETE	(±)8-HETE	(±)9-HETE	(±)11-HETE	12(R)-HETE	(±)5-HEPE	(±)8-HEPE	(±)9-HEPE	(±)12-HEPE	(±)15-HEPE	(±)18-HEPE	ARA	DHA	EPA
V7	1	376803	ND	ND	ND	11512	55333.4	ND	ND	376765	ND	4392	27900	ND	297212	ND	35472	1236	2292	129973	262609	661286
	2	337965	ND	ND	ND	10316	53206.7	ND	ND	342239	ND	3749	26667	ND	235825	ND	30283	1341	1219	107828	240809	719176
	3	239026	ND	ND	ND	8867	53959.2	ND	ND	257284	ND	2290	16950	ND	220283	ND	24196	1147	2440	153509	349409	959038
Vas deferens samples	Replicate	ISTD	PGE1	PGE2	PGD2	PGF2α	15d-PGJ2	Resolvin D2	(±)5-HETE	(±)8-HETE	(±)9-HETE	(±)11-HETE	12(R)-HETE	(±)5-HEPE	(±)8-HEPE	(±)9-HEPE	(±)12-HEPE	(±)15-HEPE	(±)18-HEPE	ARA	DHA	EPA
V8	1	364656	ND	ND	ND	19359	69833.7	ND	1232	586870	488	8388	53213	2119	20282	1337	164627	5685	8838	233720	959568	1771533
	2	304705	ND	ND	ND	18629	60170.6	ND	ND	547911	ND	6548	45920	1325	756081	ND	116499	3260	8954	198507	876864	1916187
	3	329450	ND	ND	ND	16873	67411	ND	ND	590601	ND	6862	50057	1616	938615	2060	124410	4773	8275	288290	1040061	2825009
Vas deferens samples	Replicate	ISTD	PGE1	PGE2	PGD2	PGF2α	15d-PGJ2	Resolvin D2	(±)5-HETE	(±)8-HETE	(±)9-HETE	(±)11-HETE	12(R)-HETE	(±)5-HEPE	(±)8-HEPE	(±)9-HEPE	(±)12-HEPE	(±)15-HEPE	(±)18-HEPE	ARA	DHA	EPA
V9	1	354546	ND	ND	ND	12915	20981.9	ND	ND	317866	ND	4483	60855	ND	410794	ND	121918	1287	2394	106021	678474	761437
	2	309670	ND	ND	ND	12340	17687.3	ND	ND	273077	ND	2274	49430	ND	324168	ND	98208	ND	1844	97783	603466	1195241
	3	333941	ND	ND	ND	12876	20569.3	ND	ND	295242	ND	3276	50383	ND	359383	ND	104243	1594	2652	208131	1180263	1854351
Vas deferens samples	Replicate	ISTD	PGE1	PGE2	PGD2	PGF2α	15d-PGJ2	Resolvin D2	(±)5-HETE	(±)8-HETE	(±)9-HETE	(±)11-HETE	12(R)-HETE	(±)5-HEPE	(±)8-HEPE	(±)9-HEPE	(±)12-HEPE	(±)15-HEPE	(±)18-HEPE	ARA	DHA	EPA
V10	1	320677	ND	ND	ND	11781	ND	ND	ND	66477	ND	ND	3879	ND	61007	ND	4121	ND	ND	14482	77685	181707
	2	284811	ND	ND	ND	10183	3191.11	ND	ND	53727	ND	ND	4013	ND	51484	ND	3954	ND	ND	20543	73588	282200
	3	185227	ND	ND	ND	10477.6	3024.12	ND	ND	36660	ND	ND	2269	ND	48938	ND	2981	ND	ND	31926	122284	267869
Section 2: Calculating to pg per recovery
AUC ratio of metabolite of interest/AUC ratio of internal standard
The number in bold (pg/recovery) was calculated by multiplying the percent recovery of internal standard from each prostaglandin group (PGE2-d4, 5(S)-HETE-d8, EPA-d5) from S1 Table
ND indicates that the metabolites were not detectable
Metabolites with signals from only 1 out of 3 injection in the technical replicates were considered not detectable and were not used in subsequent analysis
Vas deferens samples	Replicate	ISTD	PGE1	PGE2	PGD2	PGF2α	15d-PGJ2	Resolvin D2	(±)5-HETE	(±)8-HETE	(±)9-HETE	(±)11-HETE	12(R)-HETE	(±)5-HEPE	(±)8-HEPE	(±)9-HEPE	(±)12-HEPE	(±)15-HEPE	(±)18-HEPE	ARA	DHA	EPA
V1	1	506610	ND	ND	ND	0.0199589	0.0929067	ND	ND	0.490766	ND	0.0160814	0.187592	ND	0.458021	ND	0.290823	0.00774166	0.0142022	0.46262	1.44869	2.5497
	2	477290	ND	ND	ND	0.0232656	0.0833449	ND	ND	0.481227	ND	0.0139936	0.179928	0.00266295	0.465524	ND	0.284867	0.0093528	0.0139098	0.503629	1.48736	3.00256
	3	440865	ND	ND	ND	0.0243386	0.0868776	ND	ND	0.504703	ND	0.0127341	0.197607	ND	0.450941	ND	0.239141	0.00531228	0.0173318	0.440988	1.39042	3.44507
	Average AUC	474922				0.022521	0.0877097			0.492232		0.0142697	0.188376		0.458162		0.27161	0.00746891	0.015148	0.469079	1.44216	2.99911
	Amount (pg)					2.16067	4.60154			274.129		4.20293	30.0279		229.231		43.8093	0.79802	4.16116	426.254	847.852	1250
	pg / recovery					2.62536	5.59118			875.812		13.4279	95.9358		732.367		139.966	2.54959	13.2945	2383.97	4741.9	6991.07
Vas deferens samples	Replicate	ISTD	PGE1	PGE2	PGD2	PGF2α	15d-PGJ2	Resolvin D2	(±)5-HETE	(±)8-HETE	(±)9-HETE	(±)11-HETE	12(R)-HETE	(±)5-HEPE	(±)8-HEPE	(±)9-HEPE	(±)12-HEPE	(±)15-HEPE	(±)18-HEPE	ARA	DHA	EPA
V2	1	466277	ND	0.0117038	ND	0.0891307	0.0728474	ND	ND	0.620704	ND	0.017273	0.16864	ND	0.562734	ND	0.24393	0.00809605	0.00626023	0.342314	0.832336	1.64997
	2	422041	ND	ND	ND	0.0854206	0.0782888	ND	ND	0.657898	ND	0.018157	0.170706	ND	0.54512	ND	0.235797	0.00563926	0.00627427	0.392547	0.877801	2.02867
	3	385735	ND	0.0121664	ND	0.0972587	0.0829505	ND	ND	0.653887	ND	0.017792	0.175265	ND	0.540527	ND	0.240797	0.00627892	0.00633855	0.368051	0.845498	3.12015
	Average	424684		0.0119351		0.0906033	0.0780289			0.644163		0.0177407	0.171537		0.54946		0.240175	0.00667141	0.00629102	0.367637	0.851878	2.26626
	Amount (pg)			28.5878		8.70705	4.09994			358.535		5.25475	27.3551		274.88		38.739	0.655609	1.55618	334.034	500.628	944.651
	pg / recovery			34.7361		10.5796	4.98171			1145.48		16.7883	87.3965		878.211		123.767	2.0946	4.97182	1868.2	2799.93	5283.28
Vas deferens samples	Replicate	ISTD	PGE1	PGE2	PGD2	PGF2α	15d-PGJ2	Resolvin D2	(±)5-HETE	(±)8-HETE	(±)9-HETE	(±)11-HETE	12(R)-HETE	(±)5-HEPE	(±)8-HEPE	(±)9-HEPE	(±)12-HEPE	(±)15-HEPE	(±)18-HEPE	ARA	DHA	EPA
V3	1	462399	ND	0.00704433	ND	0.0869617	0.0882869	ND	ND	0.92606	ND	0.0284257	0.184114	ND	0.747502	ND	0.250879	0.0136159	0.0193037	0.286199	0.902768	2.3044
	2	431800	ND	0.00983337	ND	0.0871955	0.0739234	ND	ND	1.02958	ND	0.032874	0.200762	ND	0.717564	ND	0.224648	0.0122927	0.0192219	0.448696	0.928113	2.75126
	3	248334	ND	0.00957271	ND	0.154735	0.129255	ND	ND	1.03838	ND	0.0233556	0.194633	ND	1.07436	ND	0.292324	0.0153583	0.0308858	1.13676	2.16693	6.46425
	Average	380844		0.0088168		0.109631	0.0971551			0.998005		0.0282184	0.19317		0.846474		0.25595	0.0137557	0.0231371	0.623883	1.3326	3.83997
	Amount (pg)			20.792		10.5366	5.09094			555.114		8.42983	30.7888		423.387		41.2834	1.92066	6.51092	566.985	783.408	1600.36
	pg / recovery			25.2637		12.8027	6.18583			1773.53		26.9324	98.3668		1352.67		131.896	6.13628	20.8017	3171.06	4381.48	8950.58
Vas deferens samples	Replicate	ISTD	PGE1	PGE2	PGD2	PGF2α	15d-PGJ2	Resolvin D2	(±)5-HETE	(±)8-HETE	(±)9-HETE	(±)11-HETE	12(R)-HETE	(±)5-HEPE	(±)8-HEPE	(±)9-HEPE	(±)12-HEPE	(±)15-HEPE	(±)18-HEPE	ARA	DHA	EPA
V4	1	425062	ND	0.0103954	ND	0.0802189	0.195067	ND	ND	1.30796	ND	0.0186232	0.258238	ND	1.00938	ND	0.360253	0.00802001	0.00924806	0.236742	0.657892	1.36857
	2	427725	ND	0.00740116	ND	0.0707137	0.16334	ND	ND	1.29647	ND	0.0183202	0.255585	ND	0.927409	ND	0.345231	0.00977263	0.00981472	0.288978	0.597622	1.68357
	3	397818	ND	0.0067049	ND	0.0774952	0.217019	ND	ND	1.37424	ND	0.0171787	0.285083	ND	1.09547	ND	0.396619	0.0114575	0.0159545	0.400811	0.791445	3.72625
	Average	416868		0.00816715		0.0761426	0.191809			1.32623		0.0180407	0.266302		1.01075		0.367368	0.00975005	0.0116724	0.308844	0.68232	2.25947
	Amount (pg)			19.1679		7.3166	9.99528			737.459		5.34566	42.3971		505.525		59.254	1.20537	3.13895	280.585	400.888	941.819
	pg / recovery			23.2903		8.89015	12.1449			2356.1		17.0788	135.454		1615.1		189.31	3.85101	10.0286	1569.27	2242.1	5267.45
Vas deferens samples	Replicate	ISTD	PGE1	PGE2	PGD2	PGF2α	15d-PGJ2	Resolvin D2	(±)5-HETE	(±)8-HETE	(±)9-HETE	(±)11-HETE	12(R)-HETE	(±)5-HEPE	(±)8-HEPE	(±)9-HEPE	(±)12-HEPE	(±)15-HEPE	(±)18-HEPE	ARA	DHA	EPA
V5	1	406680	ND	0.0138766	ND	0.0963239	0.0971095	ND	ND	0.531056	ND	0.0097128	0.219185	ND	0.663185	ND	0.303565	ND	0.00359251	0.1572	0.520854	1.07118
	2	393446	ND	0.00891408	ND	0.0936444	0.0936892	ND	ND	0.526898	ND	0.00883984	0.217994	ND	0.592999	ND	0.281513	0.00282885	0.0058407	0.179928	0.522885	1.14503
	3	275192	ND	0.0116264	ND	0.138151	0.169285	ND	ND	0.520527	ND	0.00605032	0.195213	ND	0.853386	ND	0.397435	0.0039427	0.00828512	0.37722	1.11811	3.01795
	Average	358439		0.0114724		0.109373	0.120028			0.526161		0.00820099	0.210797		0.70319		0.327504	0.00338578	0.00590611	0.238116	0.720618	1.74472
	Amount (pg)			27.4309		10.5118	6.27606			292.978		2.36394	33.5869		351.745		52.8244	0.0688886	1.44297	216.287	423.416	727.342
	pg / recovery			33.3304		12.7726	7.62584			936.032		7.55251	107.306		1123.79		168.768	0.220091	4.61014	1209.66	2368.1	4067.91
Vas deferens samples	Replicate	ISTD	PGE1	PGE2	PGD2	PGF2α	15d-PGJ2	Resolvin D2	(±)5-HETE	(±)8-HETE	(±)9-HETE	(±)11-HETE	12(R)-HETE	(±)5-HEPE	(±)8-HEPE	(±)9-HEPE	(±)12-HEPE	(±)15-HEPE	(±)18-HEPE	ARA	DHA	EPA
V6	1	417729	ND	0.00334509	ND	0.0336127	ND	ND	ND	0.033718	ND	ND	0.0159673	ND	0.0380199	ND	0.0171618	ND	ND	0.035942	0.144742	0.351328
	2	381242	ND	0.00379148	ND	0.0356099	ND	ND	ND	0.0389333	ND	ND	0.0173066	ND	0.0377451	ND	0.0106573	ND	ND	0.0328348	0.133131	0.448862
	3	251641	ND	ND	ND	0.0562826	ND	ND	ND	0.027424	ND	ND	0.0159751	ND	0.0419963	ND	0.0178667	ND	ND	0.109028	0.309644	0.723197
	Average	350204		0.00356828		0.0418351				0.0333584			0.0164163		0.0392538		0.0152286			0.0592684	0.195839	0.507796
	Amount (pg)			7.6707		4.01779				19.1991			2.73275		19.7769		2.45736			53.6985	114.723	211.957
	pg / recovery			9.32042		4.88189				61.3391			8.73084		63.1849		7.85098			300.327	641.626	1185.44
Vas deferens samples	Replicate	ISTD	PGE1	PGE2	PGD2	PGF2α	15d-PGJ2	Resolvin D2	(±)5-HETE	(±)8-HETE	(±)9-HETE	(±)11-HETE	12(R)-HETE	(±)5-HEPE	(±)8-HEPE	(±)9-HEPE	(±)12-HEPE	(±)15-HEPE	(±)18-HEPE	ARA	DHA	EPA
V7	1	376803	ND	ND	ND	0.0305518	0.14685	ND	ND	0.999899	ND	0.011656	0.074044	ND	0.788773	ND	0.0941394	0.00328023	0.00608275	0.344936	0.69694	1.75499
	2	337965	ND	ND	ND	0.0305239	0.157432	ND	ND	1.01265	ND	0.0110929	0.0789046	ND	0.697779	ND	0.089604	0.00396787	0.00360688	0.319051	0.712526	2.12796
	3	239026	ND	ND	ND	0.0370964	0.225746	ND	ND	1.07638	ND	0.00958055	0.0709128	ND	0.921586	ND	0.101227	0.00479864	0.0102081	0.642227	1.4618	4.01227
	Average	317931				0.032724	0.176676			1.02964		0.0107765	0.0746205		0.802713		0.0949903	0.00401558	0.00663258	0.435405	0.95709	2.63174
	Amount (pg)					3.14173	9.2112			572.691		3.14438	11.9715		401.506		15.3221	0.181353	1.65664	395.641	562.518	1096.93
	pg / recovery					3.81741	11.1922			1829.68		10.0459	38.2476		1282.77		48.9525	0.579404	5.29278	2212.76	3146.07	6134.98
Vas deferens samples	Replicate	ISTD	PGE1	PGE2	PGD2	PGF2α	15d-PGJ2	Resolvin D2	(±)5-HETE	(±)8-HETE	(±)9-HETE	(±)11-HETE	12(R)-HETE	(±)5-HEPE	(±)8-HEPE	(±)9-HEPE	(±)12-HEPE	(±)15-HEPE	(±)18-HEPE	ARA	DHA	EPA
V8	1	364656	ND	ND	ND	0.0530884	0.191506	ND	0.00337853	1.60938	0.00133825	0.0230025	0.145927	0.00581096	0.0556195	0.00366647	0.451458	0.01559	0.0242365	0.640933	2.63143	4.85809
	2	304705	ND	ND	ND	0.0611378	0.197472	ND	ND	1.79817	ND	0.0214896	0.150703	0.00434847	2.48135	ND	0.382334	0.0106989	0.0293858	0.651473	2.87775	6.28866
	3	329450	ND	ND	ND	0.0512157	0.204617	ND	ND	1.79269	ND	0.0208287	0.151941	0.00490514	2.84904	0.00625285	0.377629	0.0144878	0.0251176	0.875065	3.15696	8.57492
	Average	332937				0.0551473	0.197865			1.73341		0.0217736	0.149524	0.00502152	1.79534	0.00495966	0.403807	0.0135922	0.0262467	0.72249	2.88871	6.57389
	Amount (pg)					5.29782	10.309			963.673		6.47685	23.8609	2.77215	897.818	5.14514	65.1313	1.89147	7.42549	656.627	1698.77	2739.5
	pg / recovery					6.4372	12.5262			3078.83		20.6928	76.2329	8.85672	2868.43	16.4382	208.087	6.04303	23.7236	3672.41	9500.93	15321.6
	V9	ISTD	PGE1	PGE2	PGD2	PGF2α	15d-PGJ2	Resolvin D2	(±)5-HETE	(±)8-HETE	(±)9-HETE	(±)11-HETE	12(R)-HETE	(±)5-HEPE	(±)8-HEPE	(±)9-HEPE	(±)12-HEPE	(±)15-HEPE	(±)18-HEPE	ARA	DHA	EPA
	1	354546	ND	ND	ND	0.0364269	0.0591797	ND	ND	0.896544	ND	0.0126443	0.171642	ND	1.15865	ND	0.343871	0.00362999	0.0067523	0.299033	1.91364	2.14764
	2	309670	ND	ND	ND	0.0398489	0.0571167	ND	ND	0.881832	ND	0.0073433	0.159622	ND	1.04682	ND	0.317138	ND	0.00595473	0.315765	1.94874	3.85972
	3	333941	ND	ND	ND	0.0385577	0.0615958	ND	ND	0.884114	ND	0.00981012	0.150874	ND	1.07619	ND	0.31216	0.0047733	0.00794152	0.623257	3.53435	5.55293
	Average	332719				0.0382778	0.0592974			0.887497		0.00993259	0.160713		1.09388		0.324389	0.00420165	0.00688285	0.412685	2.46558	3.85343
	Amount (pg)					3.67575	3.1294			493.72		2.88866	25.6369		547.092		52.322	0.21458	1.73025	374.986	1449.86	1605.97
	pg / recovery					4.46628	3.80243			1577.38		9.22895	81.907		1747.9		167.163	0.685558	5.52795	2097.24	8108.85	8981.94
	V10	ISTD	PGE1	PGE2	PGD2	PGF2α	15d-PGJ2	Resolvin D2	(±)5-HETE	(±)8-HETE	(±)9-HETE	(±)11-HETE	12(R)-HETE	(±)5-HEPE	(±)8-HEPE	(±)9-HEPE	(±)12-HEPE	(±)15-HEPE	(±)18-HEPE	ARA	DHA	EPA
	1	320677	ND	ND	ND	0.0367379	ND	ND	ND	0.207302	ND	ND	0.0120963	ND	0.190244	ND	0.0128509	ND	ND	0.0451607	0.242253	0.566636
	2	284811	ND	ND	ND	0.0357535	0.0112043	ND	ND	0.188641	ND	ND	0.01409	ND	0.180765	ND	0.0138829	ND	ND	0.0721285	0.258375	0.990833
	3	185227	ND	ND	ND	0.0565664	0.0163266	ND	ND	0.197919	ND	ND	0.0122498	ND	0.264206	ND	0.0160938	ND	ND	0.172361	0.660185	1.44617
	Average	263572				0.0430193	0.0137654			0.197954			0.0128121		0.211738		0.0142759			0.0965502	0.386937	1.00121
	Amount (pg)					4.13166	0.77023			110.641			2.16064		106.019		2.30369			87.5911	227.134	417.546
	pg / recovery					5.02025	0.935881			353.486			6.90301		338.72		7.36003			489.883	1270.32	2335.27
Section 3: Average levels of PUFAs and eicosanoids in shrimp tissues (pg per gram tissue) from 6 biological replicates
Percent recovery, injection volume, and dilution ratio of the organ extracts were used to calculate the average levels of PUFAs and eicosanoids in shrimp tissue (pg/g tissue)
Samples with the AUC value below the limit of quantification in previous section were converted to ND in this section
If the metabolite were detected in less than five biological replicates, the bar graph were presented as ND
	pg x recovery		PGE1	PGE2	PGD2	PGF2α	15d-PGJ2	Resolvin D2	(±)5-HETE	(±)8-HETE	(±)9-HETE	(±)11-HETE	12(R)-HETE	(±)5-HEPE	(±)8-HEPE	(±)9-HEPE	(±)12-HEPE	(±)15-HEPE	(±)18-HEPE	ARA	DHA	EPA
		V1	ND	ND	ND	2.62536	5.59118	ND	ND	875.812	ND	13.4279	95.9358	ND	732.367	ND	139.966	ND	13.2945	2383.97	4741.9	6991.07
		V2	ND	34.7361	ND	10.5796	4.98171	ND	ND	1145.48	ND	16.7883	87.3965	ND	878.211	ND	123.767	ND	4.97182	1868.2	2799.93	5283.28
		V3	ND	25.2637	ND	12.8027	6.18583	ND	ND	1773.53	ND	26.9324	98.3668	ND	1352.67	ND	131.896	6.13628	20.8017	3171.06	4381.48	8950.58
		V4	ND	23.2903	ND	8.89015	12.1449	ND	ND	2356.1	ND	17.0788	135.454	ND	1615.1	ND	189.31	ND	10.0286	1569.27	2242.1	5267.45
		V5	ND	33.3304	ND	12.7726	7.62584	ND	ND	936.032	ND	7.55251	107.306	ND	1123.79	ND	168.768	ND	ND	1209.66	2368.1	4067.91
		V6	ND	ND	ND	4.88189	ND	ND	ND	61.3391	ND	ND	8.73084	ND	63.1849	ND	7.85098	ND	ND	300.327	641.626	1185.44
		V7	ND	ND	ND	3.81741	11.1922	ND	ND	1829.68	ND	10.0459	38.2476	ND	1282.77	ND	48.9525	ND	5.29278	2212.76	3146.07	6134.98
		V8	ND	ND	ND	6.4372	12.5262	ND	ND	3078.83	ND	20.6928	76.2329	ND	2868.43	ND	208.087	6.04303	23.7236	3672.41	9500.93	15321.6
		V9	ND	ND	ND	4.46628	3.80243	ND	ND	1577.38	ND	ND	81.907	ND	1747.9	ND	167.163	ND	5.52795	2097.24	8108.85	8981.94
		V10	ND	ND	ND	5.02025	0.935881	ND	ND	353.486	ND	ND	6.90301	ND	338.72	ND	7.36003	ND	ND	489.883	1270.32	2335.27
	pg in 5 uL		PGE1	PGE2	PGD2	PGF2α	15d-PGJ2	Resolvin D2	(±)5-HETE	(±)8-HETE	(±)9-HETE	(±)11-HETE	12(R)-HETE	(±)5-HEPE	(±)8-HEPE	(±)9-HEPE	(±)12-HEPE	(±)15-HEPE	(±)18-HEPE	ARA	DHA	EPA
		V1	ND	ND	ND	131.268	279.559	ND	ND	43790.6	ND	671.395	4796.79	ND	36618.4	ND	6998.28	ND	664.723	119198	237095	349553
		V2	ND	1736.8	ND	528.982	249.085	ND	ND	57274	ND	839.417	4369.83	ND	43910.6	ND	6188.34	ND	248.591	93409.9	139997	264164
		V3	ND	1263.18	ND	640.134	309.291	ND	ND	88676.3	ND	1346.62	4918.34	ND	67633.7	ND	6594.8	306.814	1040.08	158553	219074	447529
		V4	ND	1164.51	ND	444.508	607.247	ND	ND	117805	ND	853.94	6772.7	ND	80754.8	ND	9465.49	ND	501.43	78463.4	112105	263372
		V5	ND	1666.52	ND	638.629	381.292	ND	ND	46801.6	ND	377.625	5365.31	ND	56189.3	ND	8438.41	ND	230.507	60483	118405	203395
		V6	ND	ND	ND	244.094	ND	ND	ND	3066.95	ND	ND	436.542	ND	3159.25	ND	392.549	ND	ND	15016.4	32081.3	59272
		V7	ND	ND	ND	190.871	559.611	ND	ND	91484.2	ND	502.297	1912.38	ND	64138.4	ND	2447.63	ND	264.639	110638	157304	306749
		V8	ND	ND	ND	321.86	626.309	ND	ND	153941	ND	1034.64	3811.64	ND	143421	ND	10404.4	302.152	1186.18	183621	475047	766079
		V9	ND	ND	ND	223.314	190.121	ND	ND	78869.1	ND	ND	4095.35	ND	87394.9	ND	8358.15	ND	276.398	104862	405442	449097
		V10	ND	ND	ND	251.012	46.794	ND	ND	17674.3	ND	ND	345.151	ND	16936	ND	368.001	ND	ND	24494.2	63516.2	116764
	ng/g tissue		PGE1	PGE2	PGD2	PGF2α	15d-PGJ2	Resolvin D2	(±)5-HETE	(±)8-HETE	(±)9-HETE	(±)11-HETE	12(R)-HETE	(±)5-HEPE	(±)8-HEPE	(±)9-HEPE	(±)12-HEPE	(±)15-HEPE	(±)18-HEPE	ARA	DHA	EPA
		V1	ND	ND	ND	2.62536	5.59118	ND	ND	875.812	ND	13.4279	95.9358	ND	732.367	ND	139.966	ND	13.2945	2383.97	4741.9	6991.07
		V2	ND	34.7361	ND	10.5796	4.98171	ND	ND	1145.48	ND	16.7883	87.3965	ND	878.211	ND	123.767	ND	4.97182	1868.2	2799.93	5283.28
		V3	ND	25.2637	ND	12.8027	6.18583	ND	ND	1773.53	ND	26.9324	98.3668	ND	1352.67	ND	131.896	6.13628	20.8017	3171.06	4381.48	8950.58
		V4	ND	23.2903	ND	8.89015	12.1449	ND	ND	2356.1	ND	17.0788	135.454	ND	1615.1	ND	189.31	ND	10.0286	1569.27	2242.1	5267.45
		V5	ND	33.3304	ND	12.7726	7.62584	ND	ND	936.032	ND	ND	107.306	ND	1123.79	ND	168.768	ND	ND	1209.66	2368.1	4067.91
		V6	ND	ND	ND	4.88189	ND	ND	ND	61.3391	ND	ND	8.73084	ND	63.1849	ND	7.85098	ND	ND	300.327	641.626	1185.44
		V7	ND	ND	ND	3.81741	11.1922	ND	ND	1829.68	ND	10.0459	38.2476	ND	1282.77	ND	48.9525	ND	5.29278	2212.76	3146.07	6134.98
		V8	ND	ND	ND	6.4372	12.5262	ND	ND	3078.83	ND	20.6928	76.2329	ND	2868.43	ND	208.087	6.04303	23.7236	3672.41	9500.93	15321.6
		V9	ND	ND	ND	4.46628	3.80243	ND	ND	1577.38	ND	ND	81.907	ND	1747.9	ND	167.163	ND	5.52795	2097.24	8108.85	8981.94
		V10	ND	ND	ND	5.02025	0.935881	ND	ND	353.486	ND	ND	6.90301	ND	338.72	ND	7.36003	ND	ND	489.883	1270.32	2335.27
