# Supplementary material for: Differential distribution of eicosanoids and polyunsaturated fatty acids in the Penaeus monodon male reproductive tract and their effects on total sperm counts
Source: PLoS One. 2022 Sep 22;17(9):e0275134. doi: 10.1371/journal.pone.0275134 (PMC9499254; doi:10.1371/journal.pone.0275134)
Supplement: S3 File — (XLSX) [file pone.0275134.s006.xlsx]

## Sheet: Sheet1
S3 Data. Analysis of fatty acid profiles in polychaetes and feed pellets using GC-FID
	Fatty acids	Polychate				Pellet				T-test
		Rep 1	Rep 2	Rep 3	Rep 4	Rep 1	Rep 2	Rep 3	Rep 4	Polychaetes vs. Pellets
1	Butyric acid (C4:0)	ND	ND	ND	ND	ND	ND	ND	ND	NA
2	Caproic acid (C6:0)	ND	ND	ND	ND	ND	ND	ND	ND	NA
3	Caprylic acid (C8:0)	ND	ND	ND	ND	ND	ND	ND	ND	NA
4	Capric acid (10:0)	ND	ND	ND	ND	ND	ND	ND	ND	NA
5	Undecanoic acid (C11:0)	ND	ND	ND	ND	ND	ND	ND	ND	NA
6	Lauric acid (C12:0)	ND	ND	ND	ND	ND	ND	0.01	0.01	NA
7	Tridecanoic acid (C13:0)	ND	ND	ND	ND	ND	ND	ND	ND	NA
8	Myristic acid (C14:0)	0.135	0.135	0.135	0.09	0.37	0.38	0.45	0.45	P=0.000					4.95	4.95	4.95	4.95	4.95
9	Pentadecanoic acid (C15:0)	0.045	0.045	0.09	0.045	0.08	0.08	0.06	0.06	not sig					4.88	4.88	4.88	4.88	4.88
10	Palmitic acid (C16:0)	3.33	3.51	3.15	2.88	2.14	2.1	2.29	2.27	P=0.000					4.02	4.02	4.02	4.02	4.02
11	Heptadecanoic acid (C17:0)	0.18	0.18	0.225	0.18	0.1	0.1	0.08	0.08	P=0.000					3.96	3.96	3.96	3.96	3.96
12	Stearic acid (C18:0)	0.99	0.945	0.9	0.81	0.63	0.63	0.59	0.58	P=0.000					6.615	6.615	6.615	6.615	6.615
18	Saturated Fat	4.68	4.815	4.5	4.005	3.44	3.45	3.58	3.56	P=0.002					6.48	6.48	6.48	6.48	6.48
21	Palmitoleic acid (C16:1n7)	0.495	0.495	0.405	0.36	0.41	0.42	0.42	0.41	not sig					5.58	5.58	5.58	5.58	5.58
23	trans-9-Elaidic acid (C18:1n9t)	0.54	0.495	0.495	0.405	0.01	0.01	0.01	0.01	P=0.000					5.31	5.31	5.31	5.31	5.31
24	cis-9-Oleic acid (C18:1n9c)	1.035	0.99	0.765	0.765	0.89	0.9	1.34	1.31	not sig
25	cis-11-Eicosenoic acid (C20:1n11)	0.315	0.27	0.225	0.225	0.12	0.12	0.1	0.1	P=0.004
28	Monounsaturated fatty acid	2.385	2.25	1.89	1.755	1.51	1.53	1.95	1.91	not sig
30	cis-9,12-Linoleic acid (C18:2n6)	1.485	1.485	1.125	1.125	1.47	1.42	0.98	0.96	not sig
32	alpha-Linolenic acid (C18:3n3)	0.18	0.18	0.135	0.135	0.17	0.17	0.09	0.09	not sig
33	cis-11,14-Eicosadienoic acid (C20:2)	0.675	0.63	0.585	0.54	0.02	0.02	0.02	0.02	P=0.000
34	cis-8,11,14-Eicosatrienoic acid (C20:3n6)	0.135	0.135	0.09	0.09	0.02	0.02	ND	0.01	P=0.004
36	Arachidonic acid, AA (C20:4n6)	0.72	0.72	0.675	0.675	0.15	0.15	0.1	0.1	P=0.000
38	cis-5,8,11,14,17-Eicosapentaenoic acid, EPA (C20:5n3)	0.63	0.675	0.72	0.675	0.53	0.52	0.36	0.35	P=0.012
39	4,7,10,13,16,19-Docosahexaenoic acid, DHA (C22:6n3)	0.405	0.405	0.36	0.315	1.05	1.02	0.51	0.52	not sig
40	Polyunsaturated fatty acid (PUFA)	4.23	4.23	3.69	3.555	3.44	3.35	2.07	2.05	P=0.045
41	Unsaturated fat	6.615	6.48	5.58	5.31	4.95	4.88	4.02	3.96	P=0.010
42	Trans fat	0.54	0.495	0.495	0.405	0.01	0.01	0.01	0.01	P=0.000
ND = not detected
NA = not available
