# Supplementary material for: Differential distribution of eicosanoids and polyunsaturated fatty acids in the Penaeus monodon male reproductive tract and their effects on total sperm counts
Source: PLoS One. 2022 Sep 22;17(9):e0275134. doi: 10.1371/journal.pone.0275134 (PMC9499254; doi:10.1371/journal.pone.0275134)
Supplement: S4 File — (XLSX) [file pone.0275134.s007.xlsx]

## Sheet: Polychaetes-TT
S4 data. UHPLC-HRMS/MS analysis of polychaete- and pellet-fed shrimp
Organ: Testes of polychaete-fed shrimp (N = 5)
Extraction method: Ethyl acetate extraction
ISTD: Internal standard (12(S)-HETE-d8)
ND = Not detected
Samples with AUC below the limit of quantification are in red
Section 1: AUC ratio of each metabolite
Testis sample	Replicate	ISTD	PGE1	PGE2	PGD2	PGF2α	15d-PGJ2	Resolvin D2	(±)5-HETE	(±)8-HETE	(±)9-HETE	(±)11-HETE	12(R)-HETE	(±)5-HEPE	(±)8-HEPE	(±)9-HEPE	(±)12-HEPE	(±)15-HEPE	(±)18-HEPE	ARA	DHA	EPA
AM6	1	388946	ND	11103	ND	26076	1978	ND	ND	20709	ND	2396	20248	ND	156621	ND	20443	ND	ND	199602	156383	454395
	2	421437	ND	11285	ND	29477	3818	ND	ND	21823	ND	3101	21575	ND	175506	ND	22807	ND	2425	237599	201660	528181
	3	452246	ND	10992	ND	25191	3561	ND	ND	22407	ND	2906	21641	ND	181254	ND	23457	ND	1385	253813	210682	573120
Testis sample	Replicate	ISTD	PGE1	PGE2	PGD2	PGF2α	15d-PGJ2	Resolvin D2	(±)5-HETE	(±)8-HETE	(±)9-HETE	(±)11-HETE	12(R)-HETE	(±)5-HEPE	(±)8-HEPE	(±)9-HEPE	(±)12-HEPE	(±)15-HEPE	(±)18-HEPE	ARA	DHA	EPA
AM7	1	511124	ND	7445	ND	47147	ND	ND	ND	21282	ND	2026	17640	ND	198697	ND	17999	ND	1307	435977	553592	1213084
	2	534612	ND	8304	ND	50811	2286	ND	ND	24625	ND	3275	20603	ND	224732	ND	19125	ND	2338	501503	646581	1322219
	3	533545	ND	10721	ND	53185	ND	ND	ND	21500	ND	3116	19843	ND	220252	ND	19270	ND	2528	521823	709154	1361857
Testis sample	Replicate	ISTD	PGE1	PGE2	PGD2	PGF2α	15d-PGJ2	Resolvin D2	(±)5-HETE	(±)8-HETE	(±)9-HETE	(±)11-HETE	12(R)-HETE	(±)5-HEPE	(±)8-HEPE	(±)9-HEPE	(±)12-HEPE	(±)15-HEPE	(±)18-HEPE	ARA	DHA	EPA
AM8	1	390051	ND	10659	ND	30151	ND	ND	ND	22033	ND	ND	9772	ND	182639	ND	7065	ND	ND	171938	133833	347910
	2	429188	ND	10925	ND	34917	2453	ND	ND	29248	ND	ND	9593	ND	200690	ND	7634	ND	ND	186006	152551	396566
	3	425499	ND	8783	ND	30193	2926	ND	ND	26124	ND	ND	10277	ND	204052	ND	8765	ND	ND	205240	173623	455041
Testis sample	Replicate	ISTD	PGE1	PGE2	PGD2	PGF2α	15d-PGJ2	Resolvin D2	(±)5-HETE	(±)8-HETE	(±)9-HETE	(±)11-HETE	12(R)-HETE	(±)5-HEPE	(±)8-HEPE	(±)9-HEPE	(±)12-HEPE	(±)15-HEPE	(±)18-HEPE	ARA	DHA	EPA
AM9	1	418458	ND	8739	ND	22007	ND	ND	ND	38316	ND	2207	6991	ND	227561	ND	8612	ND	1046	199225	162284	448724
	2	440452	ND	12407	ND	22800	2459	ND	ND	41357	ND	ND	7518	ND	230843	ND	9386	ND	ND	222766	182001	498231
	3	444032	ND	8563	ND	20705	2334	ND	ND	38680	ND	ND	7507	ND	233114	ND	9836	1646	1064	229975	190827	519702
Testis sample	Replicate	ISTD	PGE1	PGE2	PGD2	PGF2α	15d-PGJ2	Resolvin D2	(±)5-HETE	(±)8-HETE	(±)9-HETE	(±)11-HETE	12(R)-HETE	(±)5-HEPE	(±)8-HEPE	(±)9-HEPE	(±)12-HEPE	(±)15-HEPE	(±)18-HEPE	ARA	DHA	EPA
AM10	1	423659	ND	17021	ND	49570	5415	ND	ND	33897	ND	3559	15493	ND	172972	ND	17111	1439	1733	216373	172034	540878
	2	428227	ND	17013	ND	51084	4854	ND	ND	35260	ND	2434	15546	ND	169469	ND	14891	1228	2140	273590	206368	627390
	3	429117	ND	18507	ND	48069	5200	ND	ND	34593	ND	3385	16423	ND	180942	ND	14769	ND	1825	288363	203138	666780
Section 2: Calculating to pg per recovery
AUC ratio of metabolite of interest/AUC ratio of internal standard
The number in bold (pg/recovery) was calculated by multiplying the percent recovery of internal standard from each prostaglandin group (PGE2-d4, 5(S)-HETE-d8, EPA-d5) from S1 Table
ND indicates that the metabolites were not detectable
Metabolites with signals from only 1 out of 3 injection in the technical replicates were considered not detectable and were not used in subsequent analysis
Testis sample	Replicate	ISTD	PGE1	PGE2	PGD2	PGF2α	15d-PGJ2	Resolvin D2	(±)5-HETE	(±)8-HETE	(±)9-HETE	(±)11-HETE	12(R)-HETE	(±)5-HEPE	(±)8-HEPE	(±)9-HEPE	(±)12-HEPE	(±)15-HEPE	(±)18-HEPE	ARA	DHA	EPA
AM6	1	388946	ND	0.0285464	ND	0.0670427	0.00508554	ND	ND	0.0532439	ND	0.00616024	0.0520586	ND	0.402681	ND	0.05256	ND	ND	0.513187	0.402069	1.16827
	2	421437	ND	0.0290143	ND	0.0757869	0.00981627	ND	ND	0.056108	ND	0.00797283	0.0554704	ND	0.451235	ND	0.058638	ND	0.0062348	0.610879	0.518478	1.35798
	3	452246	ND	0.028261	ND	0.0647673	0.00915551	ND	ND	0.0576095	ND	0.00747147	0.0556401	ND	0.466013	ND	0.0603091	ND	0.00356091	0.652566	0.541674	1.47352
	Average AUC			0.0286072		0.069199	0.00801911			0.0556538		0.00720151	0.0543897		0.439976		0.057169		0.00489785	0.592211	0.487407	1.33326
	Amount (pg)			70.2681		6.64894	0.472493			31.5855		2.06106	8.76027		220.138		9.22194		1.14643	538.192	286.234	555.899
	pg / recovery			118.098		11.1747	0.794105			49.7409		3.24577	13.7957		346.674		14.5227		1.8054	776.611	413.035	802.163
Testis sample	Replicate	ISTD	PGE1	PGE2	PGD2	PGF2α	15d-PGJ2	Resolvin D2	(±)5-HETE	(±)8-HETE	(±)9-HETE	(±)11-HETE	12(R)-HETE	(±)5-HEPE	(±)8-HEPE	(±)9-HEPE	(±)12-HEPE	(±)15-HEPE	(±)18-HEPE	ARA	DHA	EPA
AM7	1	534612	ND	0.0145659	ND	0.0922418	ND	ND	ND	0.0416376	ND	0.00396381	0.0345122	ND	0.388745	ND	0.0352145	ND	0.00255711	0.852977	1.08309	2.37337
	2	533545	ND	0.0155328	ND	0.0950428	0.004276	ND	ND	0.0460614	ND	0.00612594	0.0385382	ND	0.420365	ND	0.0357736	ND	0.00437327	0.938069	1.20944	2.47323
	3	0	ND	0.0200939	ND	0.0996823	ND	ND	ND	0.0402965	ND	0.00584018	0.0371909	ND	0.412809	ND	0.0361169	ND	0.00473812	0.97803	1.32914	2.55247
	Average AUC			0.0167309		0.0956556				0.0426652		0.00530998	0.0367471		0.407306		0.0357017		0.0038895	0.923025	1.20722	2.46636
	Amount (pg)			40.5772		9.19285				24.3696		1.48787	5.95986		203.803		5.75947		0.849852	838.932	709.654	1028.02
	pg / recovery			68.1969		15.4502				38.3773		2.34311	9.3856		320.95		9.07003		1.33835	1210.58	1024.03	1483.44
Testis sample	Replicate	ISTD	PGE1	PGE2	PGD2	PGF2α	15d-PGJ2	Resolvin D2	(±)5-HETE	(±)8-HETE	(±)9-HETE	(±)11-HETE	12(R)-HETE	(±)5-HEPE	(±)8-HEPE	(±)9-HEPE	(±)12-HEPE	(±)15-HEPE	(±)18-HEPE	ARA	DHA	EPA
AM8	1	390051	ND	0.0273272	ND	0.0773001	ND	ND	ND	0.0564875	ND	ND	0.0250531	ND	0.468244	ND	0.018113	ND	ND	0.440809	0.343117	0.89196
	2	429188	ND	0.025455	ND	0.081356	0.00571544	ND	ND	0.0681473	ND	ND	0.0223515	ND	0.467604	ND	0.0177871	ND	ND	0.43339	0.355441	0.923991
	3	425499	ND	0.0206416	ND	0.070959	0.00687663	ND	ND	0.0613961	ND	ND	0.0241528	ND	0.479559	ND	0.0205993	ND	ND	0.482351	0.408046	1.06943
	Average AUC			0.0244746		0.0765384	0.00629604			0.0620103			0.0238525		0.471802		0.0188331			0.452184	0.368868	0.961794
	Amount (pg)			59.9366		7.35465	0.383214			35.1168			3.91309		236.051		3.03873			410.894	216.505	401.122
	pg / recovery			100.734		12.3608	0.644058			55.3021			6.16235		371.734		4.78541			592.921	312.416	578.82
Testis sample	Replicate	ISTD	PGE1	PGE2	PGD2	PGF2α	15d-PGJ2	Resolvin D2	(±)5-HETE	(±)8-HETE	(±)9-HETE	(±)11-HETE	12(R)-HETE	(±)5-HEPE	(±)8-HEPE	(±)9-HEPE	(±)12-HEPE	(±)15-HEPE	(±)18-HEPE	ARA	DHA	EPA
AM9	1	418458	ND	0.0208838	ND	0.0525907	ND	ND	ND	0.0915647	ND	0.00527413	0.0167066	ND	0.543808	ND	0.0205803	ND	0.00249965	0.476093	0.387814	1.07233
	2	440452	ND	0.0281688	ND	0.051765	0.0055829	ND	ND	0.0938967	ND	#VALUE!	0.0170688	ND	0.524105	ND	0.0213099	ND	ND	0.505767	0.413214	1.13118
	3	444032	ND	0.0192846	ND	0.0466295	0.00525638	ND	ND	0.0871108	ND	#VALUE!	0.0169064	ND	0.524994	ND	0.0221516	0.00370694	0.00239622	0.517924	0.42976	1.17042
	Average AUC			0.0227791		0.0503284	0.00541964			0.0908574		#VALUE!	0.0168939		0.530969	ND	0.0213473	ND	0.00244794	0.499928	0.410263	1.12464
	Amount (pg)			55.6977		4.83446	0.337805			51.143			2.80856		265.634		3.44424		0.425864	454.298	240.855	468.976
	pg / recovery			93.6096		8.12515	0.56774			80.5402			4.42293		418.322		5.42399		0.670652	655.553	347.553	676.732
Testis sample	Replicate	ISTD	PGE1	PGE2	PGD2	PGF2α	15d-PGJ2	Resolvin D2	(±)5-HETE	(±)8-HETE	(±)9-HETE	(±)11-HETE	12(R)-HETE	(±)5-HEPE	(±)8-HEPE	(±)9-HEPE	(±)12-HEPE	(±)15-HEPE	(±)18-HEPE	ARA	DHA	EPA
AM10	1	423659	ND	0.0401762	ND	0.117004	0.0127815	ND	ND	0.0800101	ND	0.00840062	0.0365695	ND	0.408281	ND	0.0403886	0.0033966	0.00409055	0.510724	0.406067	1.27668
	2	428227	ND	0.0397289	ND	0.119292	0.0113351	ND	ND	0.0823395	ND	0.0056839	0.0363032	ND	0.395746	ND	0.0347736	0.00286764	0.00499735	0.63889	0.481913	1.46509
	3	429117	ND	0.0431281	ND	0.112018	0.0121179	ND	ND	0.0806144	ND	0.00788829	0.0382716	ND	0.421661	ND	0.0344172	ND	0.00425292	0.671992	0.473386	1.55384
	Average AUC			0.0410111		0.116105	0.0120782			0.080988		0.00732427	0.0370481		0.408563		0.0365265	0.00313212	0.00444694	0.607202	0.453789	1.43187
	Amount (pg)			101.278		11.1591	0.682807			45.66		2.09826	6.00763		204.431		5.8925	0.0235926	1.01381	551.82	266.458	596.988
	pg / recovery			170.215		18.7548	1.14757			71.9055		3.30435	9.46084		321.939		9.27952	0.0371538	1.59655	796.277	384.499	861.454
Section 3: Average levels of PUFAs and eicosanoids in shrimp tissues (pg per gram tissue) from 6 biological replicates
Percent recovery, injection volume, and dilution ratio of the organ extracts were used to calculate the average levels of PUFAs and eicosanoids in shrimp tissue (pg/g tissue)
Samples with the AUC value below the limit of quantification in previous section were converted to ND in this section
If the metabolite were detected in less than three biological replicates, the bar graph were shown as ND
	Amount / recovery		PGE1	PGE2	PGD2	PGF2α	15d-PGJ2	Resolvin D2	(±)5-HETE	(±)8-HETE	(±)9-HETE	(±)11-HETE	12(R)-HETE	(±)5-HEPE	(±)8-HEPE	(±)9-HEPE	(±)12-HEPE	(±)15-HEPE	(±)18-HEPE	ARA	DHA	EPA
		AM6	ND	118.098	ND	11.1747	0.794105	ND	ND	49.7409	ND	ND	13.7957	ND	346.674	ND	14.5227	ND	ND	776.611	413.035	802.163
		AM7	ND	68.1969	ND	15.4502	ND	ND	ND	38.3773	ND	ND	9.3856	ND	320.95	ND	9.07003	ND	ND	1210.58	1024.03	1483.44
		AM8	ND	100.734	ND	12.3608	ND	ND	ND	55.3021	ND	ND	6.16235	ND	371.734	ND	4.78541	ND	ND	592.921	312.416	578.82
		AM9	ND	93.6096	ND	8.12515	ND	ND	ND	80.5402	ND	ND	4.42293	ND	418.322	ND	5.42399	ND	ND	655.553	347.553	676.732
		AM10	ND	170.215	ND	18.7548	1.14757	ND	ND	71.9055	ND	ND	9.46084	ND	321.939	ND	9.27952	ND	ND	796.277	384.499	861.454
	ng/g tissue		PGE1	PGE2	PGD2	PGF2α	15d-PGJ2	Resolvin D2	(±)5-HETE	(±)8-HETE	(±)9-HETE	(±)11-HETE	12(R)-HETE	(±)5-HEPE	(±)8-HEPE	(±)9-HEPE	(±)12-HEPE	(±)15-HEPE	(±)18-HEPE	ARA	DHA	EPA
		AM6	ND	59.0488	ND	5.58734	0.397053	ND	ND	24.8704	ND	ND	6.89785	ND	173.337	ND	7.26137	ND	ND	388.306	206.518	401.082
		AM7	ND	34.0985	ND	7.72508	ND	ND	ND	19.1886	ND	ND	4.6928	ND	160.475	ND	4.53501	ND	ND	605.29	512.016	741.719
		AM8	ND	50.3669	ND	6.18038	ND	ND	ND	27.6511	ND	ND	3.08118	ND	185.867	ND	2.3927	ND	ND	296.46	156.208	289.41
		AM9	ND	46.8048	ND	4.06257	ND	ND	ND	40.2701	ND	ND	2.21147	ND	209.161	ND	2.712	ND	ND	327.777	173.777	338.366
		AM10	ND	85.1073	ND	9.37742	0.573787	ND	ND	35.9528	ND	ND	4.73042	ND	160.97	ND	4.63976	ND	ND	398.139	192.25	430.727

## Sheet: Polychaetes-VD
S4 data. UHPLC-HRMS/MS analysis of polychaete- and pellet-fed shrimp
Organ: Vas deferens of polychaete-fed shrimp (N = 5)
Extraction method: Methanol-chloroform extraction
ISTD: Internal standard (12(S)-HETE-d8)
ND = Not detected
Samples with AUC below the limit of quantification are in red
Section 1: AUC ratio of each metabolite
Vas deferens sample	Replicate	ISTD	PGE1	PGE2	PGD2	PGF2α	15d-PGJ2	Resolvin D2	(±)5-HETE	(±)8-HETE	(±)9-HETE	(±)11-HETE	12(R)-HETE	(±)5-HEPE	(±)8-HEPE	(±)9-HEPE	(±)12-HEPE	(±)15-HEPE	(±)18-HEPE	ARA	DHA	EPA
AN6	1	312667	ND	7310.04	ND	46870	8382.71	ND	ND	326665	ND	6297.63	43905.3	ND	416291	ND	71969.4	3104.91	4346.78	174671	205875	610913
	2	351932	ND	14182.6	ND	54776.1	10780.9	ND	ND	337969	ND	7522.04	46150.8	ND	461321	ND	71605.6	4485.12	5162.24	218804	278575	650512
	3	334183	ND	16644.9	ND	49298.9	12238.5	ND	ND	345881	ND	6372.05	43123.3	ND	471293	ND	81454.7	4968.58	5575.26	237046	290126	704087
		ISTD	PGE1	PGE2	PGD2	PGF2α	15d-PGJ2	Resolvin D2	(±)5-HETE	(±)8-HETE	(±)9-HETE	(±)11-HETE	12(R)-HETE	(±)5-HEPE	(±)8-HEPE	(±)9-HEPE	(±)12-HEPE	(±)15-HEPE	(±)18-HEPE	ARA	DHA	EPA
AN7	1	338512	ND	6623.32	ND	36615.8	6448.4	ND	ND	104185	ND	7718.05	24485	ND	263785	ND	28767.5	4617.1	5362.74	209388	222578	657933
	2	357210	ND	6736.04	ND	38081.8	10854.7	ND	ND	109871	ND	9144.12	25735.4	ND	266920	ND	28666.3	5159.51	6187.13	250670	256068	680388
	3	346513	ND	7819.2	ND	37136.2	11675.6	ND	ND	116855	ND	6536.22	26454.7	ND	272977	ND	34062	4652.12	6941.55	251628	242011	678416
		ISTD	PGE1	PGE2	PGD2	PGF2α	15d-PGJ2	Resolvin D2	(±)5-HETE	(±)8-HETE	(±)9-HETE	(±)11-HETE	12(R)-HETE	(±)5-HEPE	(±)8-HEPE	(±)9-HEPE	(±)12-HEPE	(±)15-HEPE	(±)18-HEPE	ARA	DHA	EPA
AN8	1	357285	ND	1270.31	ND	17130.5	4542.16	ND	ND	169120	ND	2788.75	14284.8	ND	258285	ND	18147.3	1546.25	2875.08	98307.7	93476.1	310134
	2	376154	ND	2255.57	ND	16970.6	7403.41	ND	ND	182523	ND	3021.39	15225.3	ND	279795	ND	20864.6	1689.37	3656.81	128294	130926	351881
	3	397605	ND	1407.77	ND	13755	8742.31	ND	ND	189109	ND	2658.31	18980.5	ND	279068	ND	22464.6	2371.15	3127.86	126202	117841	350043
		ISTD	PGE1	PGE2	PGD2	PGF2α	15d-PGJ2	Resolvin D2	(±)5-HETE	(±)8-HETE	(±)9-HETE	(±)11-HETE	12(R)-HETE	(±)5-HEPE	(±)8-HEPE	(±)9-HEPE	(±)12-HEPE	(±)15-HEPE	(±)18-HEPE	ARA	DHA	EPA
AN9	1	270897	ND	2890.19	ND	11974.6	7454.4	ND	ND	75449.4	ND	2628.12	13350.9	ND	203173	ND	15967.9	1382.71	4536.15	105368	106380	318180
	2	314160	ND	3574.02	ND	14158.9	7319.89	ND	ND	94504.5	ND	2586.08	16424.7	ND	226653	ND	18102.6	3052.39	4707.44	116960	153077	352617
	3	322879	ND	3033.85	ND	11687.9	9861.86	ND	ND	93918.3	ND	2625.66	16135.2	ND	223498	ND	17822.2	2832.21	5335.75	124125	148354	365653
		ISTD	PGE1	PGE2	PGD2	PGF2α	15d-PGJ2	Resolvin D2	(±)5-HETE	(±)8-HETE	(±)9-HETE	(±)11-HETE	12(R)-HETE	(±)5-HEPE	(±)8-HEPE	(±)9-HEPE	(±)12-HEPE	(±)15-HEPE	(±)18-HEPE	ARA	DHA	EPA
AN10	1	290566	ND	ND	ND	8971.67	6786.14	ND	ND	169459	ND	4131.08	18071.7	ND	257796	ND	22791.5	2728.72	3966.92	175300	197950	550225
	2	341127	ND	ND	ND	7612.97	9254.11	ND	ND	188819	ND	4158.94	20591.1	ND	283468	ND	25673.6	4075.46	4255.19	204083	246799	620998
	3	363443	ND	ND	ND	9028.01	8556.85	ND	ND	202193	ND	4885.02	21301.9	ND	282104	ND	27466.9	3669.78	4964.54	237496	251434	642935
Section 2: Calculating to pg per recovery
AUC ratio of metabolite of interest/AUC ratio of internal standard
The number in bold (pg/recovery) was calculated by multiplying the percent recovery of internal standard from each prostaglandin group (PGE2-d4, 5(S)-HETE-d8, EPA-d5) from S1 Table
ND indicates that the metabolites were not detectable
Metabolites with signals from only 1 out of 3 injection in the technical replicates were considered not detectable and were not used in subsequent analysis
Testis sample	Replicate	ISTD	PGE1	PGE2	PGD2	PGF2α	15d-PGJ2	Resolvin D2	(±)5-HETE	(±)8-HETE	(±)9-HETE	(±)11-HETE	12(R)-HETE	(±)5-HEPE	(±)8-HEPE	(±)9-HEPE	(±)12-HEPE	(±)15-HEPE	(±)18-HEPE	ARA	DHA	EPA
AN6	1	312667	ND	0.0233797	ND	0.149904	0.0268104	ND	ND	1.04477	ND	0.0201417	0.140422	ND	1.33142	ND	0.230179	0.00993042	0.0139023	0.55865	0.658448	1.95388
	2	351932	ND	0.0453603	ND	0.17519	0.0344805	ND	ND	1.08093	ND	0.0240577	0.147604	ND	1.47544	ND	0.229016	0.0143448	0.0165104	0.699799	0.890966	2.08053
	3	334183	ND	0.0532354	ND	0.157673	0.0391425	ND	ND	1.10623	ND	0.0203797	0.137921	ND	1.50733	ND	0.260516	0.015891	0.0178313	0.758142	0.927909	2.25188
	Average AUC			0.0406585		0.160922	0.0334778			1.07731		0.0215264	0.141982		1.43807		0.239904	0.0133887	0.0160813	0.672197	0.825774	2.09543
	Amount (pg)			100.396		15.4685	1.79159			599.171		6.40193	22.6639		719.183		38.6953	1.85513	4.43568	610.906	485.273	873.471
	pg / recovery			78.0685		12.0284	1.39315			704.079		7.52283	26.6321		845.104		45.4704	2.17994	5.21232	792.356	629.407	1132.91
Testis sample	Replicate	ISTD	PGE1	PGE2	PGD2	PGF2α	15d-PGJ2	Resolvin D2	(±)5-HETE	(±)8-HETE	(±)9-HETE	(±)11-HETE	12(R)-HETE	(±)5-HEPE	(±)8-HEPE	(±)9-HEPE	(±)12-HEPE	(±)15-HEPE	(±)18-HEPE	ARA	DHA	EPA
AN7	1	338512	ND	0.019566	ND	0.108167	0.0190492	ND	ND	0.307773	ND	0.0227999	0.0723311	ND	0.779248	ND	0.0849822	0.0136394	0.0158421	0.618554	0.657517	1.9436
	2	357210	ND	0.0188574	ND	0.106609	0.0303874	ND	ND	0.307581	ND	0.0255987	0.0720457	ND	0.747237	ND	0.0802507	0.0144439	0.0173207	0.701746	0.716855	1.90473
	3	346513	ND	0.0225654	ND	0.107171	0.0336945	ND	ND	0.337232	ND	0.0188628	0.0763455	ND	0.787784	ND	0.0982993	0.0134255	0.0200326	0.726173	0.698419	1.95784
	Average AUC			0.0203296		0.107316	0.0277104			0.317529		0.0224205	0.0735741		0.771423		0.0878441	0.0138363	0.0177318	0.682158	0.69093	1.93539
	Amount (pg)			49.574		10.314	1.49277			177.071		6.67288	11.8054		385.862		14.1695	1.93505	4.92112	619.961	405.953	806.787
	pg / recovery			38.549		8.02022	1.16078			208.075		7.84122	13.8724		453.421		16.6504	2.27385	5.78274	804.1	526.528	1046.42
Testis sample	Replicate	ISTD	PGE1	PGE2	PGD2	PGF2α	15d-PGJ2	Resolvin D2	(±)5-HETE	(±)8-HETE	(±)9-HETE	(±)11-HETE	12(R)-HETE	(±)5-HEPE	(±)8-HEPE	(±)9-HEPE	(±)12-HEPE	(±)15-HEPE	(±)18-HEPE	ARA	DHA	EPA
AN8	1	357285	ND	0.00355545	ND	0.0479463	0.012713	ND	ND	0.473348	ND	0.00780539	0.0399814	ND	0.72291	ND	0.0507923	0.00432778	0.00804703	0.275152	0.261629	0.86803
	2	376154	ND	0.00599638	ND	0.045116	0.0196818	ND	ND	0.485235	ND	0.00803232	0.0404762	ND	0.74383	ND	0.0554683	0.00449115	0.00972156	0.341068	0.348064	0.93547
	3	397605	ND	0.00354063	ND	0.0345947	0.0219874	ND	ND	0.475619	ND	0.0066858	0.0477371	ND	0.701871	ND	0.0564998	0.00596358	0.00786676	0.317405	0.296377	0.880379
	Average AUC			0.00436416		0.0425523	0.0181274			0.478067		0.00750784	0.0427316		0.72287		0.0542534	0.0049275	0.00854512	0.311209	0.302023	0.894626
	Amount (pg)			9.66039		4.08676	0.996239			266.26		2.15389	6.90978		361.585		8.75168	0.344197	2.21915	282.735	177.184	373.136
	pg / recovery			7.51197		3.17789	0.774681			312.879		2.53101	8.1196		424.895		10.284	0.404461	2.6077	366.712	229.811	483.964
Testis sample	Replicate	ISTD	PGE1	PGE2	PGD2	PGF2α	15d-PGJ2	Resolvin D2	(±)5-HETE	(±)8-HETE	(±)9-HETE	(±)11-HETE	12(R)-HETE	(±)5-HEPE	(±)8-HEPE	(±)9-HEPE	(±)12-HEPE	(±)15-HEPE	(±)18-HEPE	ARA	DHA	EPA
AN9	1	270897	ND	0.010669	ND	0.0442037	0.0275175	ND	ND	0.278517	ND	0.00970156	0.0492842	ND	0.75	ND	0.0589446	0.0051042	0.0167449	0.388958	0.392696	1.17454
	2	314160	ND	0.0113764	ND	0.0450691	0.0232999	ND	ND	0.300816	ND	0.00823173	0.0522811	ND	0.721456	ND	0.0576221	0.00971601	0.0149842	0.372295	0.487258	1.12241
	3	322879	ND	0.00939623	ND	0.0361991	0.0305435	ND	ND	0.290878	ND	0.00813204	0.0499728	ND	0.692204	ND	0.0551978	0.00877175	0.0165255	0.384432	0.459472	1.13248
	Average AUC			0.0104805		0.041824	0.0271203			0.29007		0.00868844	0.0505127		0.72122		0.0572548	0.00786399	0.0160849	0.381895	0.446475	1.14314
	Amount (pg)			24.9513		4.01673	1.46219			161.817		2.51165	8.14488		360.76		9.23578	0.868569	4.43673	346.996	262.156	476.685
	pg / recovery			19.4023		3.12343	1.13701			190.149		2.95141	9.57095		423.925		10.8529	1.02064	5.21355	450.059	340.021	618.268
Testis sample	Replicate	ISTD	PGE1	PGE2	PGD2	PGF2α	15d-PGJ2	Resolvin D2	(±)5-HETE	(±)8-HETE	(±)9-HETE	(±)11-HETE	12(R)-HETE	(±)5-HEPE	(±)8-HEPE	(±)9-HEPE	(±)12-HEPE	(±)15-HEPE	(±)18-HEPE	ARA	DHA	EPA
AN10	1	290566	ND	ND	ND	0.0308765	0.0233549	ND	ND	0.583204	ND	0.0142174	0.0621947	ND	0.88722	ND	0.0784381	0.00939104	0.0136524	0.603303	0.681257	1.89363
	2	341127	ND	ND	ND	0.0223171	0.027128	ND	ND	0.553515	ND	0.0121918	0.0603619	ND	0.830973	ND	0.0752609	0.011947	0.0124739	0.598261	0.723479	1.82043
	3	363443	ND	ND	ND	0.0248402	0.0235438	ND	ND	0.556326	ND	0.0134409	0.0586115	ND	0.776197	ND	0.0755742	0.0100973	0.0136597	0.653461	0.691811	1.76901
	Average AUC					0.0260113	0.0246756			0.564349		0.0132833	0.0603894		0.831464		0.0764244	0.0104784	0.013262	0.618342	0.698849	1.82769
	Amount (pg)					2.49628	1.33552			314.194		3.90404	9.7126		415.882		12.3276	1.33544	3.60647	561.947	410.611	761.913
	pg / recovery					1.94112	1.03851			369.205		4.5876	11.4132		488.698		14.4861	1.56926	4.23792	728.855	532.57	988.213
Section 3: Average levels of PUFAs and eicosanoids in shrimp tissues (pg per gram tissue) from 6 biological replicates
Percent recovery, injection volume, and dilution ratio of the organ extracts were used to calculate the average levels of PUFAs and eicosanoids in shrimp tissue (pg/g tissue)
If the metabolite were detected in less than three biological replicates, the bar graph were shown as ND
Samples with the AUC value below the limit of quantification in previous section were converted to ND in this section
	pg / recovery		PGE1	PGE2	PGD2	PGF2α	15d-PGJ2	Resolvin D2	(±)5-HETE	(±)8-HETE	(±)9-HETE	(±)11-HETE	12(R)-HETE	(±)5-HEPE	(±)8-HEPE	(±)9-HEPE	(±)12-HEPE	(±)15-HEPE	(±)18-HEPE	ARA	DHA	EPA
		AN6	ND	78.0685	ND	12.0284	1.39315	ND	ND	50.0881	ND	7.52283	26.6321	ND	845.104	ND	45.4704	2.17994	5.21232	792.356	629.407	1132.91
		AN7	ND	38.549	ND	8.02022	1.16078	ND	ND	208.075	ND	7.84122	13.8724	ND	453.421	ND	16.6504	2.27385	5.78274	804.1	526.528	1046.42
		AN8	ND	ND	ND	3.17789	0.774681	ND	ND	312.879	ND	ND	8.1196	ND	424.895	ND	10.284	ND	2.6077	366.712	229.811	483.964
		AN9	ND	19.4023	ND	3.12343	1.13701	ND	ND	190.149	ND	ND	9.57095	ND	423.925	ND	10.8529	ND	5.21355	450.059	340.021	618.268
		AN10	ND	ND	ND	1.94112	1.03851	ND	ND	369.205	ND	4.5876	11.4132	ND	488.698	ND	14.4861	ND	4.23792	728.855	532.57	988.213
	ng/g tissue		PGE1	PGE2	PGD2	PGF2α	15d-PGJ2	Resolvin D2	(±)5-HETE	(±)8-HETE	(±)9-HETE	(±)11-HETE	12(R)-HETE	(±)5-HEPE	(±)8-HEPE	(±)9-HEPE	(±)12-HEPE	(±)15-HEPE	(±)18-HEPE	ARA	DHA	EPA
		AN6	ND	78.0685	ND	12.0284	1.39315	ND	ND	1001.76	ND	7.52283	26.6321	ND	845.104	ND	45.4704	2.17994	5.21232	792.356	629.407	1132.91
		AN7	ND	38.549	ND	8.02022	1.16078	ND	ND	208.075	ND	7.84122	13.8724	ND	453.421	ND	16.6504	2.27385	5.78274	804.1	526.528	1046.42
		AN8	ND	ND	ND	3.17789	0.774681	ND	ND	312.879	ND	ND	8.1196	ND	424.895	ND	10.284	ND	2.6077	366.712	229.811	483.964
		AN9	ND	19.4023	ND	3.12343	1.13701	ND	ND	190.149	ND	ND	9.57095	ND	423.925	ND	10.8529	ND	5.21355	450.059	340.021	618.268
		AN10	ND	ND	ND	1.94112	1.03851	ND	ND	369.205	ND	4.5876	11.4132	ND	488.698	ND	14.4861	ND	4.23792	728.855	532.57	988.213

## Sheet: Pellets-TT
S4 data. UHPLC-HRMS/MS analysis of polychaete- and pellet-fed shrimp
Organ: Testes of pellet-fed shrimp (N = 5)
Extraction method: Ethyl acetate extraction
ISTD: Internal standard (12(S)-HETE-d8)
ND = Not detected
Samples with AUC below the limit of quantification are in red
Section 1: AUC ratio of each metabolite
Testis sample	Replicate	ISTD	PGE1	PGE2	PGD2	PGF2α	15d-PGJ2	Resolvin D2	(±)5-HETE	(±)8-HETE	(±)9-HETE	(±)11-HETE	12(R)-HETE	(±)5-HEPE	(±)8-HEPE	(±)9-HEPE	(±)12-HEPE	(±)15-HEPE	(±)18-HEPE	ARA	DHA	EPA
AM1	1	431403	ND	5927	ND	16780	ND	ND	ND	10359	ND	ND	6050	ND	185247	ND	18537	1554	2093	96212	186374	540304
	2	469706	ND	6253	ND	17541	ND	ND	ND	11364	ND	ND	6391	ND	209464	ND	17811	2336	3634	175421	262488	736687
	3	479299	ND	7181	ND	17470	ND	ND	ND	12220	ND	ND	8036	ND	210397	ND	20021	3249	2685	190333	297646	824300
Testis sample	Replicate	ISTD	PGE1	PGE2	PGD2	PGF2α	15d-PGJ2	Resolvin D2	(±)5-HETE	(±)8-HETE	(±)9-HETE	(±)11-HETE	12(R)-HETE	(±)5-HEPE	(±)8-HEPE	(±)9-HEPE	(±)12-HEPE	(±)15-HEPE	(±)18-HEPE	ARA	DHA	EPA
AM2	1	400154	ND	3886	ND	18874	ND	ND	ND	17617	ND	ND	6053	ND	195077	ND	19176	2496	3475	120636	210873	687737
	2	443699	ND	4628	ND	21697	4076	ND	ND	22069	ND	ND	7314	ND	231928	1918	23276	2064	3126	201497	313365	872954
	3	458891	ND	4250	ND	18996	2759	ND	ND	21038	ND	ND	8768	ND	219135	2343	21442	2221	3044	224970	345753	972772
Testis sample	Replicate	ISTD	PGE1	PGE2	PGD2	PGF2α	15d-PGJ2	Resolvin D2	(±)5-HETE	(±)8-HETE	(±)9-HETE	(±)11-HETE	12(R)-HETE	(±)5-HEPE	(±)8-HEPE	(±)9-HEPE	(±)12-HEPE	(±)15-HEPE	(±)18-HEPE	ARA	DHA	EPA
AM3	1	404113	ND	12940	ND	34731	2418	ND	ND	13450	ND	ND	9750	ND	189926	ND	17278	ND	2119	128430	195575	524025
	2	434585	ND	11215	ND	32154	3008	ND	ND	16625	ND	ND	12041	ND	227176	ND	22144	1263	2569	184968	262673	695111
	3	443735	ND	9988	ND	32806	3892	ND	ND	15290	ND	ND	12159	ND	202281	ND	21153	1390	2203	202140	283443	714111
Testis sample	Replicate	ISTD	PGE1	PGE2	PGD2	PGF2α	15d-PGJ2	Resolvin D2	(±)5-HETE	(±)8-HETE	(±)9-HETE	(±)11-HETE	12(R)-HETE	(±)5-HEPE	(±)8-HEPE	(±)9-HEPE	(±)12-HEPE	(±)15-HEPE	(±)18-HEPE	ARA	DHA	EPA
AM4	1	401467	ND	4570	ND	18593	3659	ND	ND	15969	ND	ND	7776	ND	209296	1371	18432	1764	3111	155527	203586	597635
	2	446863	ND	5503	ND	19767	3558	ND	ND	20347	ND	1712	9890	ND	232698	ND	22819	ND	3123	216667	290993	766726
	3	451285	ND	6316	ND	21005	4295	ND	ND	21039	ND	ND	8950	ND	241792	ND	21670	1902	3721	228406	309340	825312
Testis sample	Replicate	ISTD	PGE1	PGE2	PGD2	PGF2α	15d-PGJ2	Resolvin D2	(±)5-HETE	(±)8-HETE	(±)9-HETE	(±)11-HETE	12(R)-HETE	(±)5-HEPE	(±)8-HEPE	(±)9-HEPE	(±)12-HEPE	(±)15-HEPE	(±)18-HEPE	ARA	DHA	EPA
AM5	1	392320	ND	10991	ND	46430	7002	ND	ND	14984	ND	ND	7739	ND	191757	ND	25419	1791	3058	184383	211191	811691
	2	433133	ND	11732	ND	46638	6866	ND	ND	17448	ND	ND	9051	ND	214005	ND	24925	1379	3554	256248	293887	958385
	3	447574	ND	14195	ND	51722	8860	ND	ND	19097	ND	1252	10669	ND	213126	ND	26700	2516	4928	273630	322882	1014512
Section 2: Calculating to pg per recovery
AUC ratio of metabolite of interest/AUC ratio of internal standard
The number in bold (pg/recovery) was calculated by multiplying the percent recovery of internal standard from each prostaglandin group (PGE2-d4, 5(S)-HETE-d8, EPA-d5) from S1 Table
ND indicates that the metabolites were not detectable
Metabolites with signals from only 1 out of 3 injection in the technical replicates were considered not detectable and were not used in subsequent analysis
Testis sample	Replicate	ISTD	PGE1	PGE2	PGD2	PGF2α	15d-PGJ2	Resolvin D2	(±)5-HETE	(±)8-HETE	(±)9-HETE	(±)11-HETE	12(R)-HETE	(±)5-HEPE	(±)8-HEPE	(±)9-HEPE	(±)12-HEPE	(±)15-HEPE	(±)18-HEPE	ARA	DHA	EPA
AM1	1	431403	ND	0.0137389	ND	0.0388963	ND	ND	ND	0.0240124	ND	ND	0.014024	ND	0.429406	ND	0.0429691	0.0036022	0.00485161	0.223021	0.432018	1.25243
	2	469706	ND	0.0133126	ND	0.0373446	ND	ND	ND	0.0241939	ND	ND	0.0136064	ND	0.445947	ND	0.0379195	0.00497332	0.00773675	0.37347	0.558835	1.5684
	3	479299	ND	0.0149823	ND	0.0364491	ND	ND	ND	0.0254956	ND	ND	0.0167662	ND	0.438968	ND	0.0417714	0.00677865	0.00560193	0.397107	0.621003	1.7198
	Average AUC			0.0140113		0.0375633				0.0245673			0.0147988		0.438107		0.0408867	0.00511806	0.00606343	0.331199	0.537285	1.51355
	Amount (pg)			33.7781		3.60705				14.3151			2.47601		219.204		6.59575	0.378225	1.48924	300.908	315.574	631.019
	pg / recovery			56.77		6.06227				22.5435			3.89922		345.202		10.387	0.595629	2.34527	434.211	455.373	910.562
Testis sample	Replicate	ISTD	PGE1	PGE2	PGD2	PGF2α	15d-PGJ2	Resolvin D2	(±)5-HETE	(±)8-HETE	(±)9-HETE	(±)11-HETE	12(R)-HETE	(±)5-HEPE	(±)8-HEPE	(±)9-HEPE	(±)12-HEPE	(±)15-HEPE	(±)18-HEPE	ARA	DHA	EPA
AM2	1	400154	ND	0.00971126	ND	0.0471668	ND	ND	ND	0.0440256	ND	ND	0.0151267	ND	0.487505	ND	0.0479216	0.0062376	0.00868416	0.301474	0.52698	1.71868
	2	443699	ND	0.0115655	ND	0.0542216	0.0101861	ND	ND	0.0551513	ND	ND	0.018278	ND	0.579597	0.00479315	0.0581676	0.00515801	0.00781199	0.503549	0.783111	2.18155
	3	458891	ND	0.0106209	ND	0.0474717	0.00689485	ND	ND	0.0525748	ND	ND	0.0219116	ND	0.547627	0.00585525	0.0535844	0.00555036	0.00760707	0.562209	0.86405	2.43099
	Average AUC			0.0106326		0.0496201	0.00854046			0.0505839			0.0184387		0.538243	ND	0.0532245	0.00564866	0.00803441	0.455744	0.724713	2.11041
	Amount (pg)			25.3314		4.76635	0.499506			28.7688			3.05377		269.271		8.58573	0.472975	2.06894	414.131	425.826	879.711
	pg / recovery			42.5738		8.01068	0.839506			45.3052			4.80908		424.049		13.5208	0.744842	3.25818	597.591	614.467	1269.42
Testis sample	Replicate	ISTD	PGE1	PGE2	PGD2	PGF2α	15d-PGJ2	Resolvin D2	(±)5-HETE	(±)8-HETE	(±)9-HETE	(±)11-HETE	12(R)-HETE	(±)5-HEPE	(±)8-HEPE	(±)9-HEPE	(±)12-HEPE	(±)15-HEPE	(±)18-HEPE	ARA	DHA	EPA
AM3	1	404113	ND	0.0320207	ND	0.0859438	0.00598347	ND	ND	0.0332828	ND	ND	0.0241269	ND	0.469982	ND	0.0427554	ND	0.00524358	0.317807	0.483961	1.29673
	2	434585	ND	0.0258062	ND	0.0739878	0.00692155	ND	ND	0.0382549	ND	ND	0.0277069	ND	0.522742	ND	0.0509544	0.00290622	0.00591139	0.42562	0.604423	1.59948
	3	443735	ND	0.0225089	ND	0.0739315	0.008771	ND	ND	0.0344575	ND	ND	0.0274015	ND	0.45586	ND	0.0476703	0.0031325	0.00496467	0.455542	0.638766	1.60932
	Average AUC			0.0267786		0.0779544	0.00722534			0.0353317			0.0264118		0.482862		0.0471267	0.00301936	0.00537321	0.399656	0.575717	1.50184
	Amount (pg)			65.6966		7.49081	0.431365			20.2954			4.31933		241.581		7.60221	0.00345724	1.28624	363.142	338.18	626.143
	pg / recovery			110.414		12.5896	0.724983			31.9613			6.80209		380.442		11.972	0.00544448	2.02557	524.015	487.995	903.525
Testis sample	Replicate	ISTD	PGE1	PGE2	PGD2	PGF2α	15d-PGJ2	Resolvin D2	(±)5-HETE	(±)8-HETE	(±)9-HETE	(±)11-HETE	12(R)-HETE	(±)5-HEPE	(±)8-HEPE	(±)9-HEPE	(±)12-HEPE	(±)15-HEPE	(±)18-HEPE	ARA	DHA	EPA
AM4	1	401467	ND	0.0113833	ND	0.0463126	0.00911407	ND	ND	0.0397766	ND	ND	0.019369	ND	0.521328	0.00341498	0.0459116	0.00439389	0.00774908	0.387397	0.507105	1.48863
	2	446863	ND	0.0123147	ND	0.044235	0.00796217	ND	ND	0.045533	ND	0.00383115	0.0221321	ND	0.520737	ND	0.0510649	ND	0.00698872	0.484862	0.651191	1.7158
	3	451285	ND	0.0139956	ND	0.0465449	0.00951727	ND	ND	0.0466202	ND	ND	0.0198323	ND	0.535786	ND	0.0480184	0.00421463	0.00824534	0.506124	0.685465	1.8288
	Average AUC			0.0125645		0.0456975	0.0088645			0.0439766		ND	0.0204444		0.52595	ND	0.0483316	0.00430426	0.00766105	0.459461	0.614587	1.67774
	Amount (pg)			30.1613		4.38918	0.516296			25.0981			3.37213		263.125		7.79656	0.232903	1.95913	417.51	361.045	699.435
	pg / recovery			50.6913		7.37678	0.867724			39.5246			5.31044		414.37		12.278	0.366777	3.08525	602.467	520.989	1009.29
Testis sample	Replicate	ISTD	PGE1	PGE2	PGD2	PGF2α	15d-PGJ2	Resolvin D2	(±)5-HETE	(±)8-HETE	(±)9-HETE	(±)11-HETE	12(R)-HETE	(±)5-HEPE	(±)8-HEPE	(±)9-HEPE	(±)12-HEPE	(±)15-HEPE	(±)18-HEPE	ARA	DHA	EPA
AM5	1	392320	ND	0.0280154	ND	0.118347	0.0178477	ND	ND	0.0381933	ND	ND	0.0197262	ND	0.488777	ND	0.0647915	0.00456515	0.00779466	0.469981	0.538313	2.06895
	2	433133	ND	0.0270864	ND	0.107676	0.0158519	ND	ND	0.0402832	ND	ND	0.0208966	ND	0.494086	ND	0.0575458	0.00318378	0.00820533	0.591615	0.678514	2.21268
	3	447574	ND	0.0317154	ND	0.115561	0.0197956	ND	ND	0.0426678	ND	0.0027973	0.0238374	ND	0.47618	ND	0.0596549	0.00562142	0.0110105	0.611363	0.721405	2.26669
	Average AUC			0.0289391		0.113861	0.0178317			0.0403815			0.0214867		0.486348		0.0606641	0.00445678	0.00900349	0.557653	0.646077	2.18277
	Amount (pg)			71.0977		10.9434	0.980919			23.1008			3.53758		243.324		9.78566	0.26014	2.35397	506.775	379.569	909.864
	pg / recovery			119.492		18.3923	1.6486			36.3792			5.57099		383.187		15.4105	0.409669	3.70703	731.278	547.719	1312.94
Section 3: Average levels of PUFAs and eicosanoids in shrimp tissues (pg per gram tissue) from 6 biological replicates
Percent recovery, injection volume, and dilution ratio of the organ extracts were used to calculate the average levels of PUFAs and eicosanoids in shrimp tissue (pg/g tissue)
Samples with the AUC value below the limit of quantification in previous section were converted to ND in this section
If the metabolite were detected in less than five biological replicates, the bar graph were shown as ND
	Amount / recovery		PGE1	PGE2	PGD2	PGF2α	15d-PGJ2	Resolvin D2	(±)5-HETE	(±)8-HETE	(±)9-HETE	(±)11-HETE	12(R)-HETE	(±)5-HEPE	(±)8-HEPE	(±)9-HEPE	(±)12-HEPE	(±)15-HEPE	(±)18-HEPE	ARA	DHA	EPA
		AM1	ND	56.77	ND	6.06227	ND	ND	ND	22.5435	ND	ND	3.89922	ND	345.202	ND	10.387	ND	2.34527	434.211	455.373	910.562
		AM2	ND	42.5738	ND	8.01068	0.839506	ND	ND	45.3052	ND	ND	4.80908	ND	424.049	ND	13.5208	ND	3.25818	597.591	614.467	1269.42
		AM3	ND	110.414	ND	12.5896	0.724983	ND	ND	31.9613	ND	ND	6.80209	ND	380.442	ND	11.972	ND	ND	524.015	487.995	903.525
		AM4	ND	50.6913	ND	7.37678	0.867724	ND	ND	39.5246	ND	ND	5.31044	ND	414.37	ND	12.278	ND	3.08525	602.467	520.989	1009.29
		AM5	ND	119.492	ND	18.3923	1.6486	ND	ND	36.3792	ND	ND	5.57099	ND	383.187	ND	15.4105	ND	3.70703	731.278	547.719	1312.94
	ng/g tissue		PGE1	PGE2	PGD2	PGF2α	15d-PGJ2	Resolvin D2	(±)5-HETE	(±)8-HETE	(±)9-HETE	(±)11-HETE	12(R)-HETE	(±)5-HEPE	(±)8-HEPE	(±)9-HEPE	(±)12-HEPE	(±)15-HEPE	(±)18-HEPE	ARA	DHA	EPA
		AM1	ND	28.385	ND	3.03114	ND	ND	ND	11.2718	ND	ND	1.94961	ND	172.601	ND	5.19351	ND	1.17263	217.106	227.687	455.281
		AM2	ND	21.2869	ND	4.00534	0.419753	ND	ND	22.6526	ND	ND	2.40454	ND	212.025	ND	6.76042	ND	1.62909	298.796	307.233	634.712
		AM3	ND	55.2072	ND	6.29479	0.362491	ND	ND	15.9806	ND	ND	3.40105	ND	190.221	ND	5.98599	ND	ND	262.007	243.997	451.763
		AM4	ND	25.3456	ND	3.68839	0.433862	ND	ND	19.7623	ND	ND	2.65522	ND	207.185	ND	6.13902	ND	1.54262	301.234	260.494	504.643
		AM5	ND	59.7459	ND	9.19613	0.824302	ND	ND	18.1896	ND	ND	2.78549	ND	191.594	ND	7.70524	ND	1.85352	365.639	273.859	656.468

## Sheet: Pellets-VD
S4 data. UHPLC-HRMS/MS analysis of polychaete- and pellet-fed shrimp
Organ: Vas deferens of pellet-fed shrimp (N = 5)
Extraction method: Methanol-chloroform extraction
ISTD: Internal standard (12(S)-HETE-d8)
ND = Not detected
Samples with AUC below the limit of quantification are in red
Section 1: AUC ratio of each metabolite
Vas deferens sample	Replicate	ISTD	PGE1	PGE2	PGD2	PGF2α	15d-PGJ2	Resolvin D2	(±)5-HETE	(±)8-HETE	(±)9-HETE	(±)11-HETE	12(R)-HETE	(±)5-HEPE	(±)8-HEPE	(±)9-HEPE	(±)12-HEPE	(±)15-HEPE	(±)18-HEPE	ARA	DHA	EPA
AN1	1	362171	1250.13	ND	ND	13795.4	9770.01	ND	ND	38872.7	ND	3540.86	16225.2	ND	226232	ND	33392.9	3840.92	4933.89	243208	457817	1.02873e+06
	2	323448	ND	ND	ND	11654.4	7468.28	ND	ND	28015.7	ND	3018	13606.1	ND	190957	ND	30102.8	4256.82	4939.18	104070	224861	569500
	3	367447	ND	2664.29	ND	12638.7	8688.4	ND	ND	32514.7	ND	2522.73	16708.5	ND	236198	ND	38212.8	4912.61	4994.87	121715	271329	623529
Vas deferens sample	Replicate	ISTD	PGE1	PGE2	PGD2	PGF2α	15d-PGJ2	Resolvin D2	(±)5-HETE	(±)8-HETE	(±)9-HETE	(±)11-HETE	12(R)-HETE	(±)5-HEPE	(±)8-HEPE	(±)9-HEPE	(±)12-HEPE	(±)15-HEPE	(±)18-HEPE	ARA	DHA	EPA
AN2	1	319740	ND	1313.86	ND	6889.33	6853.55	ND	ND	56094.4	ND	3194.52	14072.1	1525.22	240577	1619.18	28758.3	4470.93	9365.79	193145	284200	783338
	2	325462	ND	ND	ND	6265.62	6873.34	ND	ND	51880.2	ND	3148.87	13055	1312.38	208502	2259.86	24955.9	5059.24	9836.47	103339	199669	513091
	3	334957	ND	ND	ND	4770.78	7108.66	ND	ND	55055.9	ND	2856.4	12326.8	1255.57	235818	1277.33	31795.1	5046.64	9285.75	116738	220362	548835
Vas deferens sample	Replicate	ISTD	PGE1	PGE2	PGD2	PGF2α	15d-PGJ2	Resolvin D2	(±)5-HETE	(±)8-HETE	(±)9-HETE	(±)11-HETE	12(R)-HETE	(±)5-HEPE	(±)8-HEPE	(±)9-HEPE	(±)12-HEPE	(±)15-HEPE	(±)18-HEPE	ARA	DHA	EPA
AN3	1	320562	ND	4593.07	ND	33653.3	10024.2	ND	ND	176274	ND	5423.62	25779.9	ND	396762	1849.38	59040.1	6081.68	10146.9	237208	286271	924829
	2	334380	ND	4552.04	ND	33001.4	8014.98	ND	ND	180268	ND	5983.52	27348.7	ND	392167	1838.88	55932.7	9440.02	11374.5	243609	404133	1.00161e+06
	3	360796	ND	4090.79	ND	31186.2	9876.16	ND	ND	182927	ND	5342.54	28563.4	ND	432690	2454.77	62136	8671.73	10392.9	243179	384935	1.01908e+06
Vas deferens sample	Replicate	ISTD	PGE1	PGE2	PGD2	PGF2α	15d-PGJ2	Resolvin D2	(±)5-HETE	(±)8-HETE	(±)9-HETE	(±)11-HETE	12(R)-HETE	(±)5-HEPE	(±)8-HEPE	(±)9-HEPE	(±)12-HEPE	(±)15-HEPE	(±)18-HEPE	ARA	DHA	EPA
AN4	1	314831	ND	ND	ND	9374.96	7411.97	ND	ND	244325	ND	1580.48	24864.4	ND	534918	ND	60152.8	3755.05	2623.84	134604	268329	583405
	2	345077	ND	ND	ND	7841.92	8531.31	ND	ND	258399	ND	1945.68	27747.2	ND	520266	1042.34	60221.9	3186.47	4801.54	109216	227927	541986
	3	355707	ND	ND	ND	7104.52	5979.73	ND	ND	256688	ND	2609.21	27337.6	ND	560225	ND	70221.3	4282.44	3327.8	107071	226281	473513
Vas deferens sample	Replicate	ISTD	PGE1	PGE2	PGD2	PGF2α	15d-PGJ2	Resolvin D2	(±)5-HETE	(±)8-HETE	(±)9-HETE	(±)11-HETE	12(R)-HETE	(±)5-HEPE	(±)8-HEPE	(±)9-HEPE	(±)12-HEPE	(±)15-HEPE	(±)18-HEPE	ARA	DHA	EPA
AN5	1	297795	ND	ND	ND	14974.7	10574.8	ND	ND	124547	ND	3136.55	24278.3	ND	304402	ND	38735.4	3963.43	4506.69	168907	221005	708928
	2	337800	ND	1474.43	ND	12897.6	10853.2	ND	ND	130571	ND	4318.48	25403	ND	318872	ND	36896.3	4204.72	4295.6	176610	242474	672917
	3	356139	ND	ND	ND	16920.9	12735.8	ND	ND	134132	ND	2785.6	23078.4	ND	318656	ND	40677.6	3528.72	3694.35	162303	234569	664585
Section 2: Calculating to pg per recovery
AUC ratio of metabolite of interest/AUC ratio of internal standard
The number in bold (pg/recovery) was calculated by multiplying the percent recovery of internal standard from each prostaglandin group (PGE2-d4, 5(S)-HETE-d8, EPA-d5) from S1 Table
ND indicates that the metabolites were not detectable
Metabolites with signals from only 1 out of 3 injection in the technical replicates were considered not detectable and were not used in subsequent analysis
Vas deferens sample	Replicate	ISTD	PGE1	PGE2	PGD2	PGF2α	15d-PGJ2	Resolvin D2	(±)5-HETE	(±)8-HETE	(±)9-HETE	(±)11-HETE	12(R)-HETE	(±)5-HEPE	(±)8-HEPE	(±)9-HEPE	(±)12-HEPE	(±)15-HEPE	(±)18-HEPE	ARA	DHA	EPA
AN1	1	362171	0.00345176	ND	ND	0.0380909	0.0269762	ND	ND	0.107332	ND	0.00977677	0.0447998	ND	0.624655	ND	0.092202	0.0106053	0.0136231	0.671528	1.26409	2.84045
	2	323448	ND	ND	ND	0.0360318	0.0230896	ND	ND	0.0866159	ND	0.00933073	0.0420658	ND	0.59038	ND	0.0930685	0.0131608	0.0152704	0.321751	0.695201	1.76072
	3	367447	ND	0.00725079	ND	0.0343961	0.0236453	ND	ND	0.0884881	ND	0.00686555	0.0454719	ND	0.642808	ND	0.103995	0.0133696	0.0135934	0.331245	0.738417	1.69692
	Average AUC					0.0361729	0.0245704			0.0941455		0.00865768	0.0441125		0.619281		0.0964219	0.0123785	0.0141623	0.441508	0.899237	2.09936
	Amount (pg)					3.47336	1.33007			52.9697		2.50233	7.12897		309.791		15.553	1.67474	3.87127	401.189	528.486	875.109
	pg / recovery					2.7009	1.03427			62.2441		2.94046	8.37717		364.031		18.2762	1.96797	4.54908	520.349	685.456	1135.03
Vas deferens sample	Replicate	ISTD	PGE1	PGE2	PGD2	PGF2α	15d-PGJ2	Resolvin D2	(±)5-HETE	(±)8-HETE	(±)9-HETE	(±)11-HETE	12(R)-HETE	(±)5-HEPE	(±)8-HEPE	(±)9-HEPE	(±)12-HEPE	(±)15-HEPE	(±)18-HEPE	ARA	DHA	EPA
AN2	1	319740	ND	0.00410917	ND	0.0215467	0.0214348	ND	ND	0.175438	ND	0.00999102	0.044011	0.0047702	0.752415	0.00506407	0.089943	0.013983	0.0292919	0.604069	0.888848	2.44992
	2	325462	ND	ND	ND	0.019596	0.0214967	ND	ND	0.162257	ND	0.00984823	0.0408301	0.00410453	0.652098	0.0070678	0.0780505	0.015823	0.030764	0.323198	0.624474	1.60471
	3	334957	ND	ND	ND	0.0149208	0.0222326	ND	ND	0.17219	ND	0.00893351	0.0385526	0.00392685	0.737531	0.00399491	0.0994407	0.0157836	0.0290416	0.365105	0.689192	1.71651
	Average AUC					0.0186878	0.0217214			0.169962		0.00959092	0.0411312	0.00426719	0.714015	0.00537559	0.0891447	0.0151965	0.0296992	0.430791	0.734171	1.92372
	Amount (pg)					1.7921	1.18245			95.0898		2.78513	6.65575	2.41295	357.157	5.52326	14.3793	2.17795	8.44093	391.446	431.389	801.923
	pg / recovery					1.39355	0.919482			111.739		3.27277	7.82109	2.83543	419.691	6.49032	16.897	2.55928	9.91884	507.712	559.519	1040.11
Vas deferens sample	Replicate	ISTD	PGE1	PGE2	PGD2	PGF2α	15d-PGJ2	Resolvin D2	(±)5-HETE	(±)8-HETE	(±)9-HETE	(±)11-HETE	12(R)-HETE	(±)5-HEPE	(±)8-HEPE	(±)9-HEPE	(±)12-HEPE	(±)15-HEPE	(±)18-HEPE	ARA	DHA	EPA
AN3	1	320562	ND	0.0143282	ND	0.104982	0.0312708	ND	ND	0.549891	ND	0.0169191	0.080421	ND	1.23771	0.00576919	0.184177	0.0189719	0.0316535	0.739976	0.893029	2.88502
	2	334380	ND	0.0136134	ND	0.0986943	0.0239697	ND	ND	0.539109	ND	0.0178943	0.0817891	ND	1.17282	0.00549937	0.167273	0.0282314	0.0340165	0.72854	1.2086	2.99541
	3	360796	ND	0.0113382	ND	0.0864374	0.0273733	ND	ND	0.507011	ND	0.0148076	0.0791678	ND	1.19927	0.00680376	0.172219	0.024035	0.0288055	0.674006	1.06691	2.82453
	Average AUC			0.0130933		0.0967046	0.0275379			0.532004		0.0165404	0.0804593		1.20326	0.00602411	0.174556	0.0237461	0.0314918	0.714174	1.05618	2.90166
	Amount (pg)			31.4831		9.29371	1.48383			296.224		4.89102	12.8983		601.782	6.11282	28.1554	3.70466	8.96819	649.067	620.805	1209.4
	pg / recovery			24.4814		7.22684	1.15383			348.09		5.74738	15.1566		707.147	7.18311	33.085	4.3533	10.5384	841.851	805.195	1568.61
Vas deferens sample	Replicate	ISTD	PGE1	PGE2	PGD2	PGF2α	15d-PGJ2	Resolvin D2	(±)5-HETE	(±)8-HETE	(±)9-HETE	(±)11-HETE	12(R)-HETE	(±)5-HEPE	(±)8-HEPE	(±)9-HEPE	(±)12-HEPE	(±)15-HEPE	(±)18-HEPE	ARA	DHA	EPA
AN4	1	314831	ND	ND	ND	0.0297778	0.0235427	ND	ND	0.776053	ND	0.00502009	0.0789772	ND	1.69907	ND	0.191064	0.0119272	0.00833413	0.427545	0.852298	1.85308
	2	345077	ND	ND	ND	0.0227251	0.0247229	ND	ND	0.748815	ND	0.00563838	0.0804086	ND	1.50768	0.0030206	0.174517	0.00923408	0.0139144	0.316498	0.660511	1.57062
	3	355707	ND	ND	ND	0.019973	0.0168108	ND	ND	0.721628	ND	0.00733528	0.0768543	ND	1.57496	ND	0.197413	0.0120392	0.00935546	0.301009	0.636144	1.33119
	Average AUC					0.0241586	0.0216921			0.748832		0.00599792	0.0787467		1.5939	ND	0.187665	0.0110668	0.0105347	0.348351	0.716318	1.58496
	Amount (pg)					2.31814	1.18094			416.685		1.69634	12.6265		797.101		30.2697	1.44051	2.80431	316.501	420.887	660.776
	pg / recovery					1.80259	0.918305			489.641		1.99335	14.8372		936.664		35.5695	1.69272	3.29531	410.507	545.897	857.038
Vas deferens sample	Replicate	ISTD	PGE1	PGE2	PGD2	PGF2α	15d-PGJ2	Resolvin D2	(±)5-HETE	(±)8-HETE	(±)9-HETE	(±)11-HETE	12(R)-HETE	(±)5-HEPE	(±)8-HEPE	(±)9-HEPE	(±)12-HEPE	(±)15-HEPE	(±)18-HEPE	ARA	DHA	EPA
AN5	1	297795	ND	ND	ND	0.0502852	0.0355102	ND	ND	0.41823	ND	0.0105326	0.0815268	ND	1.02218	ND	0.130074	0.0133092	0.0151335	0.56719	0.742136	2.38059
	2	337800	ND	0.00436481	ND	0.0381812	0.0321291	ND	ND	0.386534	ND	0.0127841	0.0752015	ND	0.943969	ND	0.109225	0.0124474	0.0127164	0.522826	0.717804	1.99206
	3	356139	ND	ND	ND	0.0475122	0.0357608	ND	ND	0.37663	ND	0.00782168	0.0648018	ND	0.894754	ND	0.114218	0.00990827	0.0103733	0.455729	0.658645	1.86609
	Average AUC					0.0453262	0.0344667			0.393798		0.0103795	0.0738434		0.953636		0.117839	0.0118883	0.0127411	0.515248	0.706195	2.07958
	Amount (pg)					4.35348	1.84283			219.443		3.02408	11.8482		476.968		19.0075	1.5872	3.45326	468.225	414.932	866.865
	pg / recovery					3.38529	1.433			257.865		3.55356	13.9226		560.479		22.3354	1.86509	4.05789	607.296	538.174	1124.34
Section 3: Average levels of PUFAs and eicosanoids in shrimp tissues (pg per gram tissue) from 6 biological replicates
Percent recovery, injection volume, and dilution ratio of the organ extracts were used to calculate the average levels of PUFAs and eicosanoids in shrimp tissue (pg/g tissue)
Samples with the AUC value below the limit of quantification in previous section were converted to ND in this section
If the metabolite were detected in less than three biological replicates, the bar graph were shown as ND
Note: Values of 8-HEPE, ARA and EPA from samples AN3, AN4 and AN5 were over the standard curve, therefore the samdples were diluted 20 folds for the signal to fit into the standard curve
	Amount / recovery		PGE1	PGE2	PGD2	PGF2α	15d-PGJ2	Resolvin D2	(±)5-HETE	(±)8-HETE	(±)9-HETE	(±)11-HETE	12(R)-HETE	(±)5-HEPE	(±)8-HEPE	(±)9-HEPE	(±)12-HEPE	(±)15-HEPE	(±)18-HEPE	ARA	DHA	EPA
		AN1	ND	ND	ND	2.7009	1.03427	ND	ND	62.2441	ND	ND	8.37717	ND	364.031	ND	18.2762	1.96797	4.54908	520.349	685.456	1135.03
		AN2	ND	ND	ND	1.39355	0.919482	ND	ND	111.739	ND	ND	7.82109	2.83543	419.691	ND	16.897	2.55928	9.91884	507.712	559.519	1040.11
		AN3	ND	24.4814	ND	7.22684	1.15383	ND	ND	348.09	ND	5.74738	15.1566	ND	707.147	7.18311	33.085	4.3533	10.5384	841.851	805.195	1568.61
		AN4	ND	ND	ND	1.80259	0.918305	ND	ND	489.641	ND	ND	14.8372	ND	936.664	ND	35.5695	ND	3.29531	410.507	545.897	857.038
		AN5	ND	ND	ND	3.38529	1.433	ND	ND	257.865	ND	3.55356	13.9226	ND	560.479	ND	22.3354	1.86509	4.05789	607.296	538.174	1124.34
	ng/g tissue		PGE1	PGE2	PGD2	PGF2α	15d-PGJ2	Resolvin D2	(±)5-HETE	(±)8-HETE	(±)9-HETE	(±)11-HETE	12(R)-HETE	(±)5-HEPE	(±)8-HEPE	(±)9-HEPE	(±)12-HEPE	(±)15-HEPE	(±)18-HEPE	ARA	DHA	EPA
		AN1	ND	ND	ND	2.7009	1.03427	ND	ND	62.2441	ND	ND	8.37717	ND	364.031	ND	18.2762	1.96797	4.54908	520.349	685.456	1135.03
		AN2	ND	ND	ND	1.39355	0.919482	ND	ND	111.739	ND	ND	7.82109	2.83543	419.691	ND	16.897	2.55928	9.91884	507.712	559.519	1040.11
		AN3	ND	24.4814	ND	7.22684	1.15383	ND	ND	348.09	ND	5.74738	15.1566	ND	707.147	7.18311	33.085	4.3533	10.5384	841.851	805.195	1568.61
		AN4	ND	ND	ND	1.80259	0.918305	ND	ND	489.641	ND	ND	14.8372	ND	936.664	ND	35.5695	ND	3.29531	410.507	545.897	857.038
		AN5	ND	ND	ND	3.38529	1.433	ND	ND	257.865	ND	3.55356	13.9226	ND	560.479	ND	22.3354	1.86509	4.05789	607.296	538.174	1124.34
