# Supplementary material for: Differential distribution of eicosanoids and polyunsaturated fatty acids in the Penaeus monodon male reproductive tract and their effects on total sperm counts
Source: PLoS One. 2022 Sep 22;17(9):e0275134. doi: 10.1371/journal.pone.0275134 (PMC9499254; doi:10.1371/journal.pone.0275134)
Supplement: S5 File — (XLSX) [file pone.0275134.s008.xlsx]

## Sheet: Polychaetes
S5 Data. Sperm count and sperm abnormality in polychaete- and pellet-fed shrimp
Sample: Polychaete-fed shrimp
Shrimp number	Spermatophore	Replicate	volume (ml)	dilution	trypan blue	Grid number	Normal sperm per replicate	Abnormal sperm per replicate	Total sperm per replicate	% Abnormal sperm per spermatophores	Total sperm count per spermatophore	% Abnormal sperm per shrimp	Total sperm count per shrimp
Polychaete 1	P1/1	1	1	3	2	5	226	53	279	18.9964	83700000
		2					221	57	278	20.5036	83400000
		3					228	50	278	17.9856	83400000
		4					205	49	254	19.2913	76200000
		ค่าเฉลี่ย					220	52.25	272.25	19.1942	81675000
		SD					10.4243	3.59398	12.1758	1.03662	3.65274e+06
	P1/2	1	1	3	2	5	297	51	348	14.6552	104400000
		2					303	42	345	12.1739	103500000
		3					312	54	366	14.7541	109800000
		4					276	61	337	18.1009	101100000
		ค่าเฉลี่ย					297	52	349	14.921	104700000	17.0576	93187500
		SD					15.2971	7.87401	12.2474	2.43288	3.67423e+06	2.86609	1.27662e+07
Polychaete 2	P2/1	1	1	3	2	5	192	63	255	24.7059	76500000
		2					162	70	232	30.1724	69600000
		3					182	63	245	25.7143	73500000
		4					172	61	233	26.1803	69900000
		ค่าเฉลี่ย					177	64.25	241.25	26.6932	72375000
		SD					12.9099	3.94757	10.9049	2.3997	3.27147e+06
	P2/2	1	1	3	2	5	230	67	297	22.5589	89100000
		2					236	76	312	24.359	93600000
		3					232	75	307	24.43	92100000
		4					257	72	329	21.8845	98700000
		ค่าเฉลี่ย					238.75	72.5	311.25	23.3081	93375000	25.0007	82875000
		SD					12.4197	4.04145	13.376	1.28463	4.01279e+06	2.53953	1.17255e+07
Polychaete 3	P3/1	1	1	3	2	5	118	34	152	22.3684	45600000
		2					115	42	157	26.7516	47100000
		3					121	44	165	26.6667	49500000
		4					126	36	162	22.2222	48600000
		ค่าเฉลี่ย					120	39	159	24.5022	47700000
		SD					4.69042	4.76095	5.71548	2.54925	1.71464e+06
	P3/2	1	1	3	2	5	251	46	297	15.4882	89100000
		2					227	34	261	13.0268	78300000
		3					232	47	279	16.8459	83700000
		4					221	42	263	15.9696	78900000
		ค่าเฉลี่ย					232.75	42.25	275	15.3326	82500000	19.9174	65100000
		SD					12.9711	5.90903	16.7332	1.63672	5.01996e+06	5.28739	1.89228e+07
Polychaete 4	P4/1	1	1	3	2	5	265	20	285	7.01754	85500000
		2					282	23	305	7.54098	91500000
		3					261	25	286	8.74126	85800000
		4					265	14	279	5.01792	83700000
		ค่าเฉลี่ย					268.25	20.5	288.75	7.07943	86625000
		SD					9.3586	4.79583	11.2657	1.55224	3.37972e+06
	P4/2	1	1	3	2	5	400	27	427	6.32319	128100000
		2					395	27	422	6.3981	126600000
		3					384	28	412	6.79612	123600000
		4					415	29	444	6.53153	133200000
		ค่าเฉลี่ย					398.5	27.75	426.25	6.51223	127875000	6.79583	107250000
		SD					12.8712	0.957427	13.376	0.207948	4.01279e+06	1.06914	2.2315e+07
Polychaete 5	P5/1	1	1	3	2	5	242	37	279	13.2616	83700000
		2					265	42	307	13.6808	92100000
		3					227	36	263	13.6882	78900000
		4					251	39	290	13.4483	87000000
		ค่าเฉลี่ย					246.25	38.5	284.75	13.5197	85425000
		SD					15.9452	2.64575	18.518	0.204968	5.5554e+06
	P5/2	1	1	3	2	5	190	36	226	15.9292	67800000
		2					212	33	245	13.4694	73500000
		3					200	28	228	12.2807	68400000
		4					224	28	252	11.1111	75600000
		ค่าเฉลี่ย					206.5	31.25	237.75	13.1976	71325000	13.3587	78375000
		SD					14.7309	3.94757	12.7639	2.05991	3.82916e+06	1.36608	8.73576e+06
Polychaete 6	P6/1	1	1	3	2	5	223	54	277	19.4946	83100000
		2					238	54	292	18.4932	87600000
		3					239	54	293	18.43	87900000
		4					245	47	292	16.0959	87600000
		ค่าเฉลี่ย					236.25	52.25	288.5	18.1284	86550000
		SD					9.3586	3.5	7.68115	1.44009	2.30434e+06
	P6/2	1	1	3	2	5	226	76	302	25.1656	90600000
		2					203	75	278	26.9784	83400000
		3					221	65	286	22.7273	85800000
		4					211	65	276	23.5507	82800000
		ค่าเฉลี่ย					215.25	70.25	285.5	24.6055	85650000	21.367	86100000
		SD					10.2754	6.07591	11.8181	1.87836	3.54542e+06	3.79306	2.80968e+06
Polychaete 7	P7/1	1	1	3	2	5	195	44	239	18.41	71700000
		2					201	38	239	15.8996	71700000
		3					231	39	270	14.4444	81000000
		4					212	44	256	17.1875	76800000
		ค่าเฉลี่ย					209.75	41.25	251	16.4854	75300000
		SD					15.8193	3.20156	14.9889	1.70351	4.49667e+06
	P7/2	1	1	3	2	5	182	20	202	9.90099	60600000
		2					157	26	183	14.2077	54900000
		3					164	27	191	14.1361	57300000
		4					198	25	223	11.2108	66900000
		ค่าเฉลี่ย					175.25	24.5	199.75	12.3639	59925000	14.4246	67612500
		SD					18.4639	3.10913	17.3469	2.15529	5.20408e+06	2.84393	9.37084e+06
Polychaete 8	P8/1	1	1	3	2	5	255	67	322	20.8075	96600000
		2					252	81	333	24.3243	99900000
		3					235	61	296	20.6081	88800000
		4					215	70	285	24.5614	85500000
		ค่าเฉลี่ย					239.25	69.75	309	22.5753	92700000
		SD					18.4097	8.38153	22.286	2.16016	6.68581e+06
	P8/2	1	1	3	2	5	279	57	336	16.9643	100800000
		2					270	47	317	14.8265	95100000
		3					253	43	296	14.527	88800000
		4					282	44	326	13.4969	97800000
		ค่าเฉลี่ย					271	47.75	318.75	14.9537	95625000	18.7645	94162500
		SD					13.0384	6.39661	17.0367	1.45635	5.11102e+06	4.41653	5.72686e+06

## Sheet: Feed pellets
S5 Data. Sperm count and sperm abnormality in polychaete- and pellet-fed shrimp
Sample: Pellet-fed shrimp
Shrimp number	Spermatophore	Replicate	volume (ml)	dilution	trypan blue	Grid number	Normal sperm per replicate	Abnormal sperm per replicate	Total sperm per replicate	% Abnormal sperm per spermatophores	Total sperm count per spermatophore	% Abnormal sperm per shrimp	Total sperm count per shrimp
Feed pellet 1	F1/1	1	1.5	2	2	5	175	66	241	27.3859	72300000
		2					172	52	224	23.2143	67200000
		3					190	70	260	26.9231	78000000
		4					179	68	247	27.5304	74100000
		Average					179	64	243	26.2634	72900000
		SD					7.87401	8.16497	14.9443	2.04918	4.4833e+06
	F1/2	1	1.5	2	2	5	88	53	141	37.5887	42300000
		2					78	46	124	37.0968	37200000
		3					86	58	144	40.2778	43200000
		4					88	58	146	39.726	43800000
		Average					85	53.75	138.75	38.6723	41625000	32.4679	57262500
		SD					4.76095	5.67891	10.0457	1.56466	3.01372e+06	6.84422	1.70872e+07
Feed pellet 2	F2/1	1	1	2	2	5	308	88	396	22.2222	79200000
		2					281	66	347	19.0202	69400000
		3					304	71	375	18.9333	75000000
		4					289	72	361	19.9446	72200000
		Average					295.5	74.25	369.75	20.0301	73950000
		SD					12.6623	9.53502	20.9026	1.5314	4.18051e+06
	F2/2	1	1	2	2	5	268	42	310	13.5484	62000000
		2					227	49	276	17.7536	55200000
		3					255	59	314	18.7898	62800000
		4					270	59	329	17.9331	65800000
		Average					255	52.25	307.25	17.0062	61450000	18.5182	67700000
		SD					19.8158	8.30161	22.3812	2.34915	4.47623e+06	2.44594	7.7923e+06
Feed pellet 3	F3/1	1	1	2	2	5	200	40	240	16.6667	48000000
		2					185	37	222	16.6667	44400000
		3					217	36	253	14.2292	50600000
		4					214	35	249	14.0562	49800000
		Average					204	37	241	15.4047	48200000
		SD					14.6742	2.16025	13.784	1.4589	2.75681e+06
	F3/2	1	1	2	2	5	192	37	229	16.1572	45800000
		2					188	34	222	15.3153	44400000
		3					203	37	240	15.4167	48000000
		4					172	31	203	15.2709	40600000
		Average					188.75	34.75	223.5	15.54	44700000	15.4724	46450000
		SD					12.842	2.87228	15.5456	0.415946	3.10913e+06	0.995766	3.30151e+06
Feed pellet 4	F4/1	1	1	2	2	5	179	72	251	28.6853	50200000
		2					155	77	232	33.1897	46400000
		3					159	61	220	27.7273	44000000
		4					160	65	225	28.8889	45000000
		Average					163.25	68.75	232	29.6228	46400000
		SD					10.7199	7.13559	13.5892	2.43126	2.71784e+06
	F4/2	1	1	2	2	5	158	58	216	26.8519	43200000
		2					168	57	225	25.3333	45000000
		3					181	58	239	24.2678	47800000
		4					151	56	207	27.0531	41400000
		Average					164.5	57.25	221.75	25.8765	44350000	27.7496	45375000
		SD					13.0256	0.957427	13.6473	1.31894	2.72947e+06	2.69975	2.74942e+06
Feed pellet 5	F5/1	1	1	2	2	5	265	40	305	13.1148	61000000
		2					245	36	281	12.8114	56200000
		3					235	36	271	13.2841	54200000
		4					244	39	283	13.7809	56600000
		Average					247.25	37.75	285	13.2478	57000000
		SD					12.659	2.06155	14.3295	0.405665	2.86589e+06
	F5/2	1	1	2	2	5	217	39	256	15.2344	51200000
		2					219	31	250	12.4	50000000
		3					215	30	245	12.2449	49000000
		4					233	48	281	17.0819	56200000
		Average					221	37	258	14.2403	51600000	13.744	54300000
		SD					8.16497	8.3666	15.9792	2.34029	3.19583e+06	1.64294	4.02847e+06
Feed pellet 6	F6/1	1	1	2	2	5	357	53	410	12.9268	82000000
		2					352	52	404	12.8713	80800000
		3					339	42	381	11.0236	76200000
		4					337	45	382	11.7801	76400000
		Average					346.25	48	394.25	12.1505	78850000
		SD					9.77667	5.35413	14.9304	0.918199	2.98608e+06
	F6/2	1	1	2	2	5	389	37	426	8.68545	85200000
		2					365	38	403	9.42928	80600000
		3					368	48	416	11.5385	83200000
		4					364	35	399	8.77193	79800000
		Average					371.5	39.5	411	9.60628	82200000	10.8784	80525000
		SD					11.7898	5.8023	12.3558	1.33025	2.47117e+06	1.72311	3.10564e+06
Feed pellet 7	F7/1	1	1	2	2	5	245	71	316	22.4684	63200000
		2					224	67	291	23.0241	58200000
		3					246	60	306	19.6078	61200000
		4					221	56	277	20.2166	55400000
		Average					234	63.5	297.5	21.3292	59500000
		SD					13.3417	6.75771	17.0978	1.67044	3.41955e+06
	F7/2	1	1	2	2	5	148	48	196	24.4898	39200000
		2					136	48	184	26.087	36800000
		3					164	46	210	21.9048	42000000
		4					157	45	202	22.2772	40400000
		Average					151.25	46.75	198	23.6897	39600000	22.5095	49550000
		SD					12.0934	1.5	10.9545	1.96368	2.19089e+06	2.10723	1.09642e+07
Feed pellet 8	F8/1	1	1	2	2	5	337	69	406	16.9951	81200000
		2					344	66	410	16.0976	82000000
		3					350	69	419	16.4678	83800000
		4					348	93	441	21.0884	88200000
		Average					344.75	74.25	419	17.6622	83800000
		SD					5.7373	12.5797	15.6418	2.31365	3.12836e+06
	F8/2	1	1	2	2	5	330	89	419	21.2411	83800000
		2					313	68	381	17.8478	76200000
		3					352	72	424	16.9811	84800000
		4					332	82	414	19.8068	82800000
		Average					331.75	77.75	409.5	18.9692	81900000	18.3157	82850000
		SD					15.9661	9.53502	19.4336	1.92118	3.88673e+06	2.08902	3.42053e+06

## Sheet: PLOT
Total sperm counts
		Polychaetes	Pellets
		93187500	57262500
		82875000	67700000
		65100000	46450000
		107250000	45375000
		78375000	54300000
		86100000	80525000
		67612500	49550000
		94162500	82850000
		Polychaetes	Pellets
	Ave	8.43328e+07	6.05016e+07
	SD	1.40938e+07	1.48678e+07
% Abnormal sperm
		Polychaetes	Pellets
		17.0576	32.4679
		25.0007	18.5182
		19.9174	15.4724
		6.79583	27.7496
		13.3587	13.744
		21.367	10.8784
		14.4246	22.5095
		18.7645	18.3157
		Polychaetes	Feed pellets
	Ave	17.0858	19.9569
	SD	5.58911	7.26695
